# Supplementary material for: Sigma factor RpoS positively affects the spoilage activity of Shewanella baltica and negatively regulates its adhesion effect
Source: Front Microbiol. 2022 Sep 2;13:993237. doi: 10.3389/fmicb.2022.993237 (PMC9478337; doi:10.3389/fmicb.2022.993237)
Supplement: Supplementary file 3 [file Table_3.XLS]

## Sheet: Sheet1
Supplementary Table S3. Summary of reads in S.baltica and rpoS mutant transcriptome sequencing.
Q20, Q30: The percentage of bases with a phred value >20 or 30;
The samples for the wild-type strain are marked with She_A,She_B, and She_C.
whereas those for the rpoS mutant are marked with rpoS_A, rpoS_B, and rpoS_C.
Sample name	Raw reads	Clean reads	clean bases	Error rate(%)	Q20(%)	Q30(%)	GC content(%)
She_A	7282906	7147400	1.08G	0.03	96.36	90.64	46.82
She_B	8010488	7907626	1.19G	0.03	97.17	92.22	46.52
She_C	8031648	7861596	1.18G	0.03	97.74	93.48	46.71
Average of She	7775014	7638874	1.15G	0.03	97.09	92.1133	46.6833
rpoS_A	7654150	7504454	1.13G	0.03	97.81	93.64	46.56
rpoS_B	7226958	7071144	1.07G	0.03	96.45	90.77	46.51
rpoS_C	7647688	7532148	1.13G	0.03	97.82	93.7	46.36
Average of rpoS	7.5096e+06	7.36925e+06	1.11G	0.03	97.36	92.7033	46.4767
