# Supplementary material for: Sigma factor RpoS positively affects the spoilage activity of Shewanella baltica and negatively regulates its adhesion effect
Source: Front Microbiol. 2022 Sep 2;13:993237. doi: 10.3389/fmicb.2022.993237 (PMC9478337; doi:10.3389/fmicb.2022.993237)
Supplement: Supplementary file 6 [file Table_6.XLS]

## Sheet: Sheet1
Supplementary Table S6. Detailed data related to Go annotations
Category	GOID	Description	GeneRatio	BgRatio	pvalue	padj	geneID	geneName	Count	Up	Up_Gene_id	Down	Down_Gene_id
BP	GO:0001539	cilium or flagellum-dependent cell motility	7/146	14/1537	0.000117672	0.00323599	SBAL678_RS38975/SBAL678_RS38995/SBAL678_RS38970/SBAL678_RS38985/SBAL678_RS38980/SBAL678_RS38965/SBAL678_RS38955	flgG/flgC/flgH/flgE/flgF/-/flgK	7	7	SBAL678_RS38975/SBAL678_RS38995/SBAL678_RS38970/SBAL678_RS38985/SBAL678_RS38980/SBAL678_RS38965/SBAL678_RS38955	0
BP	GO:0006928	movement of cell or subcellular component	7/146	14/1537	0.000117672	0.00323599	SBAL678_RS38975/SBAL678_RS38995/SBAL678_RS38970/SBAL678_RS38985/SBAL678_RS38980/SBAL678_RS38965/SBAL678_RS38955	flgG/flgC/flgH/flgE/flgF/-/flgK	7	7	SBAL678_RS38975/SBAL678_RS38995/SBAL678_RS38970/SBAL678_RS38985/SBAL678_RS38980/SBAL678_RS38965/SBAL678_RS38955	0
BP	GO:0048870	cell motility	7/146	14/1537	0.000117672	0.00323599	SBAL678_RS38975/SBAL678_RS38995/SBAL678_RS38970/SBAL678_RS38985/SBAL678_RS38980/SBAL678_RS38965/SBAL678_RS38955	flgG/flgC/flgH/flgE/flgF/-/flgK	7	7	SBAL678_RS38975/SBAL678_RS38995/SBAL678_RS38970/SBAL678_RS38985/SBAL678_RS38980/SBAL678_RS38965/SBAL678_RS38955	0
BP	GO:0051674	localization of cell	7/146	14/1537	0.000117672	0.00323599	SBAL678_RS38975/SBAL678_RS38995/SBAL678_RS38970/SBAL678_RS38985/SBAL678_RS38980/SBAL678_RS38965/SBAL678_RS38955	flgG/flgC/flgH/flgE/flgF/-/flgK	7	7	SBAL678_RS38975/SBAL678_RS38995/SBAL678_RS38970/SBAL678_RS38985/SBAL678_RS38980/SBAL678_RS38965/SBAL678_RS38955	0
BP	GO:0071973	bacterial-type flagellum-dependent cell motility	7/146	14/1537	0.000117672	0.00323599	SBAL678_RS38975/SBAL678_RS38995/SBAL678_RS38970/SBAL678_RS38985/SBAL678_RS38980/SBAL678_RS38965/SBAL678_RS38955	flgG/flgC/flgH/flgE/flgF/-/flgK	7	7	SBAL678_RS38975/SBAL678_RS38995/SBAL678_RS38970/SBAL678_RS38985/SBAL678_RS38980/SBAL678_RS38965/SBAL678_RS38955	0
BP	GO:0097588	archaeal or bacterial-type flagellum-dependent cell motility	7/146	14/1537	0.000117672	0.00323599	SBAL678_RS38975/SBAL678_RS38995/SBAL678_RS38970/SBAL678_RS38985/SBAL678_RS38980/SBAL678_RS38965/SBAL678_RS38955	flgG/flgC/flgH/flgE/flgF/-/flgK	7	7	SBAL678_RS38975/SBAL678_RS38995/SBAL678_RS38970/SBAL678_RS38985/SBAL678_RS38980/SBAL678_RS38965/SBAL678_RS38955	0
BP	GO:0040011	locomotion	8/146	27/1537	0.0025404	0.0598808	SBAL678_RS39010/SBAL678_RS38975/SBAL678_RS38995/SBAL678_RS38970/SBAL678_RS38985/SBAL678_RS38980/SBAL678_RS38965/SBAL678_RS38955	-/flgG/flgC/flgH/flgE/flgF/-/flgK	8	8	SBAL678_RS39010/SBAL678_RS38975/SBAL678_RS38995/SBAL678_RS38970/SBAL678_RS38985/SBAL678_RS38980/SBAL678_RS38965/SBAL678_RS38955	0
BP	GO:0006631	fatty acid metabolic process	5/146	12/1537	0.00330172	0.0680979	SBAL678_RS34245/SBAL678_RS33690/SBAL678_RS23420/SBAL678_RS37715/SBAL678_RS32300	-/-/fadB/fadJ/-	5	4	SBAL678_RS34245/SBAL678_RS33690/SBAL678_RS23420/SBAL678_RS37715	1	SBAL678_RS32300
BP	GO:0044255	cellular lipid metabolic process	8/146	33/1537	0.00969697	0.177778	SBAL678_RS34245/SBAL678_RS33690/SBAL678_RS23420/SBAL678_RS37715/SBAL678_RS32300/SBAL678_RS35905/SBAL678_RS36770/SBAL678_RS30975	-/-/fadB/fadJ/-/suhB/pgsA/lpxB	8	4	SBAL678_RS34245/SBAL678_RS33690/SBAL678_RS23420/SBAL678_RS37715	4	SBAL678_RS32300/SBAL678_RS35905/SBAL678_RS36770/SBAL678_RS30975
BP	GO:0055114	oxidation-reduction process	31/146	223/1537	0.0132771	0.205552	SBAL678_RS34245/SBAL678_RS33690/SBAL678_RS23420/SBAL678_RS35330/SBAL678_RS37715/SBAL678_RS35435/SBAL678_RS43885/SBAL678_RS28225/SBAL678_RS28670/SBAL678_RS27925/SBAL678_RS24830/SBAL678_RS24645/SBAL678_RS42935/SBAL678_RS45225/SBAL678_RS32345/SBAL678_RS36515/SBAL678_RS41675/SBAL678_RS30650/SBAL678_RS32805/SBAL678_RS36920/SBAL678_RS31080/SBAL678_RS42680/SBAL678_RS29760/SBAL678_RS41755/SBAL678_RS37565…	-/-/fadB/-/fadJ/-/acnB/pntB/-/-/-/-/ttrA/coxB/-/sdhA/katG/-/-/-/-/mdh/-/-/-/-/-/-/dusB/phsA/epd	31	25	SBAL678_RS34245/SBAL678_RS33690/SBAL678_RS23420/SBAL678_RS35330/SBAL678_RS37715/SBAL678_RS35435/SBAL678_RS43885/SBAL678_RS28225/SBAL678_RS28670/SBAL678_RS27925/SBAL678_RS24830/SBAL678_RS24645/SBAL678_RS42935/SBAL678_RS45225/SBAL678_RS32345/SBAL678_RS36515/SBAL678_RS41675/SBAL678_RS30650/SBAL678_RS31080/SBAL678_RS42680/SBAL678_RS29760/SBAL678_RS37565/SBAL678_RS24690/SBAL678_RS26850/SBAL678_RS26205	6	SBAL678_RS32805/SBAL678_RS36920/SBAL678_RS41755/SBAL678_RS44330/SBAL678_RS44055/SBAL678_RS41915
BP	GO:0032787	monocarboxylic acid metabolic process	6/146	22/1537	0.0137034	0.205552	SBAL678_RS34245/SBAL678_RS33690/SBAL678_RS23420/SBAL678_RS37715/SBAL678_RS32300/SBAL678_RS30210	-/-/fadB/fadJ/-/-	6	5	SBAL678_RS34245/SBAL678_RS33690/SBAL678_RS23420/SBAL678_RS37715/SBAL678_RS30210	1	SBAL678_RS32300
BP	GO:0006629	lipid metabolic process	8/146	45/1537	0.0566637	0.777106	SBAL678_RS34245/SBAL678_RS33690/SBAL678_RS23420/SBAL678_RS37715/SBAL678_RS32300/SBAL678_RS35905/SBAL678_RS36770/SBAL678_RS30975	-/-/fadB/fadJ/-/suhB/pgsA/lpxB	8	4	SBAL678_RS34245/SBAL678_RS33690/SBAL678_RS23420/SBAL678_RS37715	4	SBAL678_RS32300/SBAL678_RS35905/SBAL678_RS36770/SBAL678_RS30975
BP	GO:0006352	DNA-templated transcription, initiation	3/146	10/1537	0.0612265	0.777106	SBAL678_RS39925/SBAL678_RS42350/SBAL678_RS29190	rpoS/-/-	3	2	SBAL678_RS42350/SBAL678_RS29190	1	SBAL678_RS39925
BP	GO:0006396	RNA processing	6/146	34/1537	0.096042	1	SBAL678_RS46270/SBAL678_RS35900/SBAL678_RS36920/SBAL678_RS27875/SBAL678_RS27655/SBAL678_RS44055	rnpA/trmJ/-/-/-/dusB	6	0		6	SBAL678_RS46270/SBAL678_RS35900/SBAL678_RS36920/SBAL678_RS27875/SBAL678_RS27655/SBAL678_RS44055
BP	GO:0008033	tRNA processing	3/146	12/1537	0.0976285	1	SBAL678_RS46270/SBAL678_RS36920/SBAL678_RS44055	rnpA/-/dusB	3	0		3	SBAL678_RS46270/SBAL678_RS36920/SBAL678_RS44055
BP	GO:0006644	phospholipid metabolic process	3/146	13/1537	0.118433	1	SBAL678_RS35905/SBAL678_RS36770/SBAL678_RS30975	suhB/pgsA/lpxB	3	0		3	SBAL678_RS35905/SBAL678_RS36770/SBAL678_RS30975
BP	GO:0002790	peptide secretion	3/146	14/1537	0.140713	1	SBAL678_RS44675/SBAL678_RS38720/SBAL678_RS40685	-/-/secG	3	2	SBAL678_RS44675/SBAL678_RS38720	1	SBAL678_RS40685
BP	GO:0009306	protein secretion	3/146	14/1537	0.140713	1	SBAL678_RS44675/SBAL678_RS38720/SBAL678_RS40685	-/-/secG	3	2	SBAL678_RS44675/SBAL678_RS38720	1	SBAL678_RS40685
BP	GO:0032940	secretion by cell	3/146	14/1537	0.140713	1	SBAL678_RS44675/SBAL678_RS38720/SBAL678_RS40685	-/-/secG	3	2	SBAL678_RS44675/SBAL678_RS38720	1	SBAL678_RS40685
BP	GO:0046903	secretion	3/146	14/1537	0.140713	1	SBAL678_RS44675/SBAL678_RS38720/SBAL678_RS40685	-/-/secG	3	2	SBAL678_RS44675/SBAL678_RS38720	1	SBAL678_RS40685
BP	GO:0034470	ncRNA processing	4/146	22/1537	0.149121	1	SBAL678_RS46270/SBAL678_RS36920/SBAL678_RS27655/SBAL678_RS44055	rnpA/-/-/dusB	4	0		4	SBAL678_RS46270/SBAL678_RS36920/SBAL678_RS27655/SBAL678_RS44055
BP	GO:0051179	localization	33/146	304/1537	0.212449	1	SBAL678_RS37220/SBAL678_RS23645/SBAL678_RS24220/SBAL678_RS44675/SBAL678_RS45030/SBAL678_RS29495/SBAL678_RS38255/SBAL678_RS33770/SBAL678_RS38720/SBAL678_RS39365/SBAL678_RS30420/SBAL678_RS43790/SBAL678_RS34920/SBAL678_RS29340/SBAL678_RS37790/SBAL678_RS38975/SBAL678_RS38995/SBAL678_RS41435/SBAL678_RS40685/SBAL678_RS38970/SBAL678_RS38985/SBAL678_RS41895/SBAL678_RS31835/SBAL678_RS38980/SBAL678_RS43500…	-/-/-/-/-/-/-/-/-/-/pomA/-/-/-/-/flgG/flgC/-/secG/flgH/flgE/-/-/flgF/mscL/-/-/-/-/flgK/ftsY/-/-	33	25	SBAL678_RS37220/SBAL678_RS24220/SBAL678_RS44675/SBAL678_RS45030/SBAL678_RS29495/SBAL678_RS38255/SBAL678_RS33770/SBAL678_RS38720/SBAL678_RS39365/SBAL678_RS30420/SBAL678_RS37790/SBAL678_RS38975/SBAL678_RS38995/SBAL678_RS41435/SBAL678_RS38970/SBAL678_RS38985/SBAL678_RS41895/SBAL678_RS31835/SBAL678_RS38980/SBAL678_RS43500/SBAL678_RS38965/SBAL678_RS31840/SBAL678_RS29490/SBAL678_RS39165/SBAL678_RS38955	8	SBAL678_RS23645/SBAL678_RS43790/SBAL678_RS34920/SBAL678_RS29340/SBAL678_RS40685/SBAL678_RS45145/SBAL678_RS29395/SBAL678_RS43490
BP	GO:0006399	tRNA metabolic process	5/146	34/1537	0.215653	1	SBAL678_RS46270/SBAL678_RS36920/SBAL678_RS27880/SBAL678_RS44055/SBAL678_RS36255	rnpA/-/-/dusB/metG	5	0		5	SBAL678_RS46270/SBAL678_RS36920/SBAL678_RS27880/SBAL678_RS44055/SBAL678_RS36255
BP	GO:0015031	protein transport	4/146	26/1537	0.228824	1	SBAL678_RS44675/SBAL678_RS38720/SBAL678_RS40685/SBAL678_RS45145	-/-/secG/ftsY	4	2	SBAL678_RS44675/SBAL678_RS38720	2	SBAL678_RS40685/SBAL678_RS45145
BP	GO:0034660	ncRNA metabolic process	6/146	44/1537	0.234298	1	SBAL678_RS46270/SBAL678_RS36920/SBAL678_RS27880/SBAL678_RS27655/SBAL678_RS44055/SBAL678_RS36255	rnpA/-/-/-/dusB/metG	6	0		6	SBAL678_RS46270/SBAL678_RS36920/SBAL678_RS27880/SBAL678_RS27655/SBAL678_RS44055/SBAL678_RS36255
BP	GO:0001522	pseudouridine synthesis	3/146	18/1537	0.240559	1	SBAL678_RS37870/SBAL678_RS42165/SBAL678_RS32270	-/rluA/rluC	3	0		3	SBAL678_RS37870/SBAL678_RS42165/SBAL678_RS32270
BP	GO:0008654	phospholipid biosynthetic process	2/146	10/1537	0.244372	1	SBAL678_RS36770/SBAL678_RS30975	pgsA/lpxB	2	0		2	SBAL678_RS36770/SBAL678_RS30975
BP	GO:0008104	protein localization	4/146	27/1537	0.250256	1	SBAL678_RS44675/SBAL678_RS38720/SBAL678_RS40685/SBAL678_RS45145	-/-/secG/ftsY	4	2	SBAL678_RS44675/SBAL678_RS38720	2	SBAL678_RS40685/SBAL678_RS45145
BP	GO:0045184	establishment of protein localization	4/146	27/1537	0.250256	1	SBAL678_RS44675/SBAL678_RS38720/SBAL678_RS40685/SBAL678_RS45145	-/-/secG/ftsY	4	2	SBAL678_RS44675/SBAL678_RS38720	2	SBAL678_RS40685/SBAL678_RS45145
BP	GO:0015833	peptide transport	4/146	28/1537	0.272099	1	SBAL678_RS44675/SBAL678_RS38720/SBAL678_RS40685/SBAL678_RS45145	-/-/secG/ftsY	4	2	SBAL678_RS44675/SBAL678_RS38720	2	SBAL678_RS40685/SBAL678_RS45145
BP	GO:0033036	macromolecule localization	4/146	28/1537	0.272099	1	SBAL678_RS44675/SBAL678_RS38720/SBAL678_RS40685/SBAL678_RS45145	-/-/secG/ftsY	4	2	SBAL678_RS44675/SBAL678_RS38720	2	SBAL678_RS40685/SBAL678_RS45145
BP	GO:0042886	amide transport	4/146	28/1537	0.272099	1	SBAL678_RS44675/SBAL678_RS38720/SBAL678_RS40685/SBAL678_RS45145	-/-/secG/ftsY	4	2	SBAL678_RS44675/SBAL678_RS38720	2	SBAL678_RS40685/SBAL678_RS45145
BP	GO:0009605	response to external stimulus	3/146	20/1537	0.29424	1	SBAL678_RS41680/SBAL678_RS31985/SBAL678_RS39010	-/-/-	3	2	SBAL678_RS41680/SBAL678_RS39010	1	SBAL678_RS31985
BP	GO:0006950	response to stress	5/146	39/1537	0.309551	1	SBAL678_RS41680/SBAL678_RS31985/SBAL678_RS41675/SBAL678_RS39490/SBAL678_RS28680	-/-/katG/mutY/-	5	3	SBAL678_RS41680/SBAL678_RS41675/SBAL678_RS28680	2	SBAL678_RS31985/SBAL678_RS39490
BP	GO:0022900	electron transport chain	2/146	13/1537	0.35423	1	SBAL678_RS24645/SBAL678_RS45225	-/coxB	2	2	SBAL678_RS24645/SBAL678_RS45225	0
BP	GO:0016070	RNA metabolic process	26/146	260/1537	0.418327	1	SBAL678_RS39925/SBAL678_RS39020/SBAL678_RS35815/SBAL678_RS37870/SBAL678_RS46270/SBAL678_RS43930/SBAL678_RS42350/SBAL678_RS23845/SBAL678_RS39590/SBAL678_RS35900/SBAL678_RS31005/SBAL678_RS36920/SBAL678_RS27875/SBAL678_RS29190/SBAL678_RS24675/SBAL678_RS42165/SBAL678_RS27880/SBAL678_RS32720/SBAL678_RS27655/SBAL678_RS44010/SBAL678_RS45395/SBAL678_RS36300/SBAL678_RS32270/SBAL678_RS44055/SBAL678_RS36255…	rpoS/flgM/-/-/rnpA/pdhR/-/hutC/-/trmJ/-/-/-/-/-/rluA/-/-/-/rho/-/cspD/rluC/dusB/metG/-	26	9	SBAL678_RS39020/SBAL678_RS35815/SBAL678_RS42350/SBAL678_RS29190/SBAL678_RS24675/SBAL678_RS32720/SBAL678_RS45395/SBAL678_RS36300/SBAL678_RS24625	17	SBAL678_RS39925/SBAL678_RS37870/SBAL678_RS46270/SBAL678_RS43930/SBAL678_RS23845/SBAL678_RS39590/SBAL678_RS35900/SBAL678_RS31005/SBAL678_RS36920/SBAL678_RS27875/SBAL678_RS42165/SBAL678_RS27880/SBAL678_RS27655/SBAL678_RS44010/SBAL678_RS32270/SBAL678_RS44055/SBAL678_RS36255
BP	GO:0006091	generation of precursor metabolites and energy	3/146	25/1537	0.429151	1	SBAL678_RS43885/SBAL678_RS24645/SBAL678_RS45225	acnB/-/coxB	3	3	SBAL678_RS43885/SBAL678_RS24645/SBAL678_RS45225	0
BP	GO:0008610	lipid biosynthetic process	3/146	25/1537	0.429151	1	SBAL678_RS32300/SBAL678_RS36770/SBAL678_RS30975	-/pgsA/lpxB	3	0		3	SBAL678_RS32300/SBAL678_RS36770/SBAL678_RS30975
BP	GO:0009451	RNA modification	3/146	26/1537	0.45528	1	SBAL678_RS37870/SBAL678_RS42165/SBAL678_RS32270	-/rluA/rluC	3	0		3	SBAL678_RS37870/SBAL678_RS42165/SBAL678_RS32270
BP	GO:0043436	oxoacid metabolic process	11/146	109/1537	0.464524	1	SBAL678_RS34245/SBAL678_RS33690/SBAL678_RS23420/SBAL678_RS37715/SBAL678_RS43885/SBAL678_RS32300/SBAL678_RS36060/SBAL678_RS33855/SBAL678_RS27880/SBAL678_RS30210/SBAL678_RS36255	-/-/fadB/fadJ/acnB/-/hisB/msrP/-/-/metG	11	8	SBAL678_RS34245/SBAL678_RS33690/SBAL678_RS23420/SBAL678_RS37715/SBAL678_RS43885/SBAL678_RS36060/SBAL678_RS33855/SBAL678_RS30210	3	SBAL678_RS32300/SBAL678_RS27880/SBAL678_RS36255
BP	GO:0006082	organic acid metabolic process	11/146	110/1537	0.477385	1	SBAL678_RS34245/SBAL678_RS33690/SBAL678_RS23420/SBAL678_RS37715/SBAL678_RS43885/SBAL678_RS32300/SBAL678_RS36060/SBAL678_RS33855/SBAL678_RS27880/SBAL678_RS30210/SBAL678_RS36255	-/-/fadB/fadJ/acnB/-/hisB/msrP/-/-/metG	11	8	SBAL678_RS34245/SBAL678_RS33690/SBAL678_RS23420/SBAL678_RS37715/SBAL678_RS43885/SBAL678_RS36060/SBAL678_RS33855/SBAL678_RS30210	3	SBAL678_RS32300/SBAL678_RS27880/SBAL678_RS36255
BP	GO:0033554	cellular response to stress	3/146	27/1537	0.480908	1	SBAL678_RS41680/SBAL678_RS31985/SBAL678_RS39490	-/-/mutY	3	1	SBAL678_RS41680	2	SBAL678_RS31985/SBAL678_RS39490
BP	GO:0015980	energy derivation by oxidation of organic compounds	2/146	18/1537	0.521948	1	SBAL678_RS43885/SBAL678_RS24645	acnB/-	2	2	SBAL678_RS43885/SBAL678_RS24645	0
BP	GO:0045333	cellular respiration	2/146	18/1537	0.521948	1	SBAL678_RS43885/SBAL678_RS24645	acnB/-	2	2	SBAL678_RS43885/SBAL678_RS24645	0
BP	GO:0055085	transmembrane transport	10/146	103/1537	0.522999	1	SBAL678_RS37220/SBAL678_RS23645/SBAL678_RS24220/SBAL678_RS45030/SBAL678_RS39365/SBAL678_RS43790/SBAL678_RS34920/SBAL678_RS41895/SBAL678_RS29395/SBAL678_RS43490	-/-/-/-/-/-/-/-/-/-	10	5	SBAL678_RS37220/SBAL678_RS24220/SBAL678_RS45030/SBAL678_RS39365/SBAL678_RS41895	5	SBAL678_RS23645/SBAL678_RS43790/SBAL678_RS34920/SBAL678_RS29395/SBAL678_RS43490
BP	GO:0019752	carboxylic acid metabolic process	10/146	108/1537	0.587171	1	SBAL678_RS34245/SBAL678_RS33690/SBAL678_RS23420/SBAL678_RS37715/SBAL678_RS43885/SBAL678_RS32300/SBAL678_RS36060/SBAL678_RS27880/SBAL678_RS30210/SBAL678_RS36255	-/-/fadB/fadJ/acnB/-/hisB/-/-/metG	10	7	SBAL678_RS34245/SBAL678_RS33690/SBAL678_RS23420/SBAL678_RS37715/SBAL678_RS43885/SBAL678_RS36060/SBAL678_RS30210	3	SBAL678_RS32300/SBAL678_RS27880/SBAL678_RS36255
BP	GO:0090304	nucleic acid metabolic process	30/146	323/1537	0.593449	1	SBAL678_RS39925/SBAL678_RS39020/SBAL678_RS35815/SBAL678_RS26985/SBAL678_RS37870/SBAL678_RS46270/SBAL678_RS43930/SBAL678_RS42350/SBAL678_RS23845/SBAL678_RS39590/SBAL678_RS35290/SBAL678_RS35900/SBAL678_RS31005/SBAL678_RS39490/SBAL678_RS36920/SBAL678_RS27875/SBAL678_RS29190/SBAL678_RS24675/SBAL678_RS42165/SBAL678_RS27880/SBAL678_RS32720/SBAL678_RS27655/SBAL678_RS27555/SBAL678_RS44010/SBAL678_RS45395…	rpoS/flgM/-/-/-/rnpA/pdhR/-/hutC/-/-/trmJ/-/mutY/-/-/-/-/rluA/-/-/-/parE/rho/-/cspD/rluC/dusB/metG/-	30	10	SBAL678_RS39020/SBAL678_RS35815/SBAL678_RS26985/SBAL678_RS42350/SBAL678_RS29190/SBAL678_RS24675/SBAL678_RS32720/SBAL678_RS45395/SBAL678_RS36300/SBAL678_RS24625	20	SBAL678_RS39925/SBAL678_RS37870/SBAL678_RS46270/SBAL678_RS43930/SBAL678_RS23845/SBAL678_RS39590/SBAL678_RS35290/SBAL678_RS35900/SBAL678_RS31005/SBAL678_RS39490/SBAL678_RS36920/SBAL678_RS27875/SBAL678_RS42165/SBAL678_RS27880/SBAL678_RS27655/SBAL678_RS27555/SBAL678_RS44010/SBAL678_RS32270/SBAL678_RS44055/SBAL678_RS36255
BP	GO:0044248	cellular catabolic process	2/146	21/1537	0.607822	1	SBAL678_RS34245/SBAL678_RS33690	-/-	2	2	SBAL678_RS34245/SBAL678_RS33690	0
BP	GO:0007154	cell communication	13/146	144/1537	0.626366	1	SBAL678_RS30110/SBAL678_RS41630/SBAL678_RS33085/SBAL678_RS41680/SBAL678_RS31985/SBAL678_RS39010/SBAL678_RS29585/SBAL678_RS28850/SBAL678_RS39730/SBAL678_RS24780/SBAL678_RS24825/SBAL678_RS45395/SBAL678_RS24625	-/-/-/-/-/-/-/-/-/-/-/-/-	13	12	SBAL678_RS30110/SBAL678_RS41630/SBAL678_RS33085/SBAL678_RS41680/SBAL678_RS39010/SBAL678_RS29585/SBAL678_RS28850/SBAL678_RS39730/SBAL678_RS24780/SBAL678_RS24825/SBAL678_RS45395/SBAL678_RS24625	1	SBAL678_RS31985
BP	GO:0006364	rRNA processing	1/146	10/1537	0.632555	1	SBAL678_RS27655	-	1	0		1	SBAL678_RS27655
BP	GO:0016072	rRNA metabolic process	1/146	10/1537	0.632555	1	SBAL678_RS27655	-	1	0		1	SBAL678_RS27655
BP	GO:0022904	respiratory electron transport chain	1/146	10/1537	0.632555	1	SBAL678_RS24645	-	1	1	SBAL678_RS24645	0
BP	GO:0006310	DNA recombination	2/146	22/1537	0.633742	1	SBAL678_RS26985/SBAL678_RS35290	-/-	2	1	SBAL678_RS26985	1	SBAL678_RS35290
BP	GO:0043038	amino acid activation	2/146	23/1537	0.658315	1	SBAL678_RS27880/SBAL678_RS36255	-/metG	2	0		2	SBAL678_RS27880/SBAL678_RS36255
BP	GO:0043039	tRNA aminoacylation	2/146	23/1537	0.658315	1	SBAL678_RS27880/SBAL678_RS36255	-/metG	2	0		2	SBAL678_RS27880/SBAL678_RS36255
BP	GO:0006810	transport	26/146	289/1537	0.662398	1	SBAL678_RS37220/SBAL678_RS23645/SBAL678_RS24220/SBAL678_RS44675/SBAL678_RS45030/SBAL678_RS29495/SBAL678_RS38255/SBAL678_RS33770/SBAL678_RS38720/SBAL678_RS39365/SBAL678_RS30420/SBAL678_RS43790/SBAL678_RS34920/SBAL678_RS29340/SBAL678_RS37790/SBAL678_RS41435/SBAL678_RS40685/SBAL678_RS41895/SBAL678_RS31835/SBAL678_RS43500/SBAL678_RS31840/SBAL678_RS29490/SBAL678_RS39165/SBAL678_RS45145/SBAL678_RS29395…	-/-/-/-/-/-/-/-/-/-/pomA/-/-/-/-/-/secG/-/-/mscL/-/-/-/ftsY/-/-	26	18	SBAL678_RS37220/SBAL678_RS24220/SBAL678_RS44675/SBAL678_RS45030/SBAL678_RS29495/SBAL678_RS38255/SBAL678_RS33770/SBAL678_RS38720/SBAL678_RS39365/SBAL678_RS30420/SBAL678_RS37790/SBAL678_RS41435/SBAL678_RS41895/SBAL678_RS31835/SBAL678_RS43500/SBAL678_RS31840/SBAL678_RS29490/SBAL678_RS39165	8	SBAL678_RS23645/SBAL678_RS43790/SBAL678_RS34920/SBAL678_RS29340/SBAL678_RS40685/SBAL678_RS45145/SBAL678_RS29395/SBAL678_RS43490
BP	GO:0016051	carbohydrate biosynthetic process	1/146	11/1537	0.667687	1	SBAL678_RS30975	lpxB	1	0		1	SBAL678_RS30975
BP	GO:0072527	pyrimidine-containing compound metabolic process	1/146	11/1537	0.667687	1	SBAL678_RS39970	-	1	0		1	SBAL678_RS39970
BP	GO:0051234	establishment of localization	26/146	290/1537	0.670015	1	SBAL678_RS37220/SBAL678_RS23645/SBAL678_RS24220/SBAL678_RS44675/SBAL678_RS45030/SBAL678_RS29495/SBAL678_RS38255/SBAL678_RS33770/SBAL678_RS38720/SBAL678_RS39365/SBAL678_RS30420/SBAL678_RS43790/SBAL678_RS34920/SBAL678_RS29340/SBAL678_RS37790/SBAL678_RS41435/SBAL678_RS40685/SBAL678_RS41895/SBAL678_RS31835/SBAL678_RS43500/SBAL678_RS31840/SBAL678_RS29490/SBAL678_RS39165/SBAL678_RS45145/SBAL678_RS29395…	-/-/-/-/-/-/-/-/-/-/pomA/-/-/-/-/-/secG/-/-/mscL/-/-/-/ftsY/-/-	26	18	SBAL678_RS37220/SBAL678_RS24220/SBAL678_RS44675/SBAL678_RS45030/SBAL678_RS29495/SBAL678_RS38255/SBAL678_RS33770/SBAL678_RS38720/SBAL678_RS39365/SBAL678_RS30420/SBAL678_RS37790/SBAL678_RS41435/SBAL678_RS41895/SBAL678_RS31835/SBAL678_RS43500/SBAL678_RS31840/SBAL678_RS29490/SBAL678_RS39165	8	SBAL678_RS23645/SBAL678_RS43790/SBAL678_RS34920/SBAL678_RS29340/SBAL678_RS40685/SBAL678_RS45145/SBAL678_RS29395/SBAL678_RS43490
BP	GO:0005975	carbohydrate metabolic process	5/146	59/1537	0.675346	1	SBAL678_RS29225/SBAL678_RS42680/SBAL678_RS31455/SBAL678_RS30975/SBAL678_RS30210	-/mdh/-/lpxB/-	5	3	SBAL678_RS42680/SBAL678_RS31455/SBAL678_RS30210	2	SBAL678_RS29225/SBAL678_RS30975
BP	GO:0050896	response to stimulus	17/146	194/1537	0.686067	1	SBAL678_RS30110/SBAL678_RS41630/SBAL678_RS33085/SBAL678_RS41680/SBAL678_RS31985/SBAL678_RS39010/SBAL678_RS29585/SBAL678_RS28850/SBAL678_RS41675/SBAL678_RS34920/SBAL678_RS39730/SBAL678_RS39490/SBAL678_RS24780/SBAL678_RS24825/SBAL678_RS28680/SBAL678_RS45395/SBAL678_RS24625	-/-/-/-/-/-/-/-/katG/-/-/mutY/-/-/-/-/-	17	14	SBAL678_RS30110/SBAL678_RS41630/SBAL678_RS33085/SBAL678_RS41680/SBAL678_RS39010/SBAL678_RS29585/SBAL678_RS28850/SBAL678_RS41675/SBAL678_RS39730/SBAL678_RS24780/SBAL678_RS24825/SBAL678_RS28680/SBAL678_RS45395/SBAL678_RS24625	3	SBAL678_RS31985/SBAL678_RS34920/SBAL678_RS39490
BP	GO:0006313	transposition, DNA-mediated	1/146	12/1537	0.699481	1	SBAL678_RS26985	-	1	1	SBAL678_RS26985	0
BP	GO:0009072	aromatic amino acid family metabolic process	1/146	12/1537	0.699481	1	SBAL678_RS36060	hisB	1	1	SBAL678_RS36060	0
BP	GO:0022613	ribonucleoprotein complex biogenesis	1/146	12/1537	0.699481	1	SBAL678_RS27655	-	1	0		1	SBAL678_RS27655
BP	GO:0032196	transposition	1/146	12/1537	0.699481	1	SBAL678_RS26985	-	1	1	SBAL678_RS26985	0
BP	GO:0042254	ribosome biogenesis	1/146	12/1537	0.699481	1	SBAL678_RS27655	-	1	0		1	SBAL678_RS27655
BP	GO:0065003	protein-containing complex assembly	1/146	12/1537	0.699481	1	SBAL678_RS35870	hscB	1	0		1	SBAL678_RS35870
BP	GO:0042221	response to chemical	2/146	26/1537	0.724197	1	SBAL678_RS39010/SBAL678_RS34920	-/-	2	1	SBAL678_RS39010	1	SBAL678_RS34920
BP	GO:0019725	cellular homeostasis	1/146	13/1537	0.728252	1	SBAL678_RS30650	-	1	1	SBAL678_RS30650	0
BP	GO:0051716	cellular response to stimulus	14/146	167/1537	0.740035	1	SBAL678_RS30110/SBAL678_RS41630/SBAL678_RS33085/SBAL678_RS41680/SBAL678_RS31985/SBAL678_RS39010/SBAL678_RS29585/SBAL678_RS28850/SBAL678_RS39730/SBAL678_RS39490/SBAL678_RS24780/SBAL678_RS24825/SBAL678_RS45395/SBAL678_RS24625	-/-/-/-/-/-/-/-/-/mutY/-/-/-/-	14	12	SBAL678_RS30110/SBAL678_RS41630/SBAL678_RS33085/SBAL678_RS41680/SBAL678_RS39010/SBAL678_RS29585/SBAL678_RS28850/SBAL678_RS39730/SBAL678_RS24780/SBAL678_RS24825/SBAL678_RS45395/SBAL678_RS24625	2	SBAL678_RS31985/SBAL678_RS39490
BP	GO:0009056	catabolic process	2/146	27/1537	0.74366	1	SBAL678_RS34245/SBAL678_RS33690	-/-	2	2	SBAL678_RS34245/SBAL678_RS33690	0
BP	GO:1901575	organic substance catabolic process	2/146	27/1537	0.74366	1	SBAL678_RS34245/SBAL678_RS33690	-/-	2	2	SBAL678_RS34245/SBAL678_RS33690	0
BP	GO:0042592	homeostatic process	1/146	14/1537	0.754286	1	SBAL678_RS30650	-	1	1	SBAL678_RS30650	0
BP	GO:0006351	transcription, DNA-templated	15/146	183/1537	0.777339	1	SBAL678_RS39925/SBAL678_RS39020/SBAL678_RS35815/SBAL678_RS43930/SBAL678_RS42350/SBAL678_RS23845/SBAL678_RS39590/SBAL678_RS31005/SBAL678_RS29190/SBAL678_RS24675/SBAL678_RS32720/SBAL678_RS44010/SBAL678_RS45395/SBAL678_RS36300/SBAL678_RS24625	rpoS/flgM/-/pdhR/-/hutC/-/-/-/-/-/rho/-/cspD/-	15	9	SBAL678_RS39020/SBAL678_RS35815/SBAL678_RS42350/SBAL678_RS29190/SBAL678_RS24675/SBAL678_RS32720/SBAL678_RS45395/SBAL678_RS36300/SBAL678_RS24625	6	SBAL678_RS39925/SBAL678_RS43930/SBAL678_RS23845/SBAL678_RS39590/SBAL678_RS31005/SBAL678_RS44010
BP	GO:0097659	nucleic acid-templated transcription	15/146	183/1537	0.777339	1	SBAL678_RS39925/SBAL678_RS39020/SBAL678_RS35815/SBAL678_RS43930/SBAL678_RS42350/SBAL678_RS23845/SBAL678_RS39590/SBAL678_RS31005/SBAL678_RS29190/SBAL678_RS24675/SBAL678_RS32720/SBAL678_RS44010/SBAL678_RS45395/SBAL678_RS36300/SBAL678_RS24625	rpoS/flgM/-/pdhR/-/hutC/-/-/-/-/-/rho/-/cspD/-	15	9	SBAL678_RS39020/SBAL678_RS35815/SBAL678_RS42350/SBAL678_RS29190/SBAL678_RS24675/SBAL678_RS32720/SBAL678_RS45395/SBAL678_RS36300/SBAL678_RS24625	6	SBAL678_RS39925/SBAL678_RS43930/SBAL678_RS23845/SBAL678_RS39590/SBAL678_RS31005/SBAL678_RS44010
BP	GO:0006935	chemotaxis	1/146	15/1537	0.777841	1	SBAL678_RS39010	-	1	1	SBAL678_RS39010	0
BP	GO:0016310	phosphorylation	1/146	15/1537	0.777841	1	SBAL678_RS35905	suhB	1	0		1	SBAL678_RS35905
BP	GO:0042330	taxis	1/146	15/1537	0.777841	1	SBAL678_RS39010	-	1	1	SBAL678_RS39010	0
BP	GO:0072330	monocarboxylic acid biosynthetic process	1/146	15/1537	0.777841	1	SBAL678_RS32300	-	1	0		1	SBAL678_RS32300
BP	GO:0071705	nitrogen compound transport	4/146	55/1537	0.784251	1	SBAL678_RS44675/SBAL678_RS38720/SBAL678_RS40685/SBAL678_RS45145	-/-/secG/ftsY	4	2	SBAL678_RS44675/SBAL678_RS38720	2	SBAL678_RS40685/SBAL678_RS45145
BP	GO:0032774	RNA biosynthetic process	15/146	184/1537	0.78466	1	SBAL678_RS39925/SBAL678_RS39020/SBAL678_RS35815/SBAL678_RS43930/SBAL678_RS42350/SBAL678_RS23845/SBAL678_RS39590/SBAL678_RS31005/SBAL678_RS29190/SBAL678_RS24675/SBAL678_RS32720/SBAL678_RS44010/SBAL678_RS45395/SBAL678_RS36300/SBAL678_RS24625	rpoS/flgM/-/pdhR/-/hutC/-/-/-/-/-/rho/-/cspD/-	15	9	SBAL678_RS39020/SBAL678_RS35815/SBAL678_RS42350/SBAL678_RS29190/SBAL678_RS24675/SBAL678_RS32720/SBAL678_RS45395/SBAL678_RS36300/SBAL678_RS24625	6	SBAL678_RS39925/SBAL678_RS43930/SBAL678_RS23845/SBAL678_RS39590/SBAL678_RS31005/SBAL678_RS44010
BP	GO:0090407	organophosphate biosynthetic process	3/146	43/1537	0.792522	1	SBAL678_RS36770/SBAL678_RS30975/SBAL678_RS39970	pgsA/lpxB/-	3	0		3	SBAL678_RS36770/SBAL678_RS30975/SBAL678_RS39970
BP	GO:0007165	signal transduction	11/146	140/1537	0.798667	1	SBAL678_RS30110/SBAL678_RS41630/SBAL678_RS33085/SBAL678_RS39010/SBAL678_RS29585/SBAL678_RS28850/SBAL678_RS39730/SBAL678_RS24780/SBAL678_RS24825/SBAL678_RS45395/SBAL678_RS24625	-/-/-/-/-/-/-/-/-/-/-	11	11	SBAL678_RS30110/SBAL678_RS41630/SBAL678_RS33085/SBAL678_RS39010/SBAL678_RS29585/SBAL678_RS28850/SBAL678_RS39730/SBAL678_RS24780/SBAL678_RS24825/SBAL678_RS45395/SBAL678_RS24625	0
BP	GO:0023052	signaling	11/146	140/1537	0.798667	1	SBAL678_RS30110/SBAL678_RS41630/SBAL678_RS33085/SBAL678_RS39010/SBAL678_RS29585/SBAL678_RS28850/SBAL678_RS39730/SBAL678_RS24780/SBAL678_RS24825/SBAL678_RS45395/SBAL678_RS24625	-/-/-/-/-/-/-/-/-/-/-	11	11	SBAL678_RS30110/SBAL678_RS41630/SBAL678_RS33085/SBAL678_RS39010/SBAL678_RS29585/SBAL678_RS28850/SBAL678_RS39730/SBAL678_RS24780/SBAL678_RS24825/SBAL678_RS45395/SBAL678_RS24625	0
BP	GO:0043933	protein-containing complex subunit organization	1/146	16/1537	0.799152	1	SBAL678_RS35870	hscB	1	0		1	SBAL678_RS35870
BP	GO:0006355	regulation of transcription, DNA-templated	14/146	178/1537	0.822039	1	SBAL678_RS39925/SBAL678_RS39020/SBAL678_RS35815/SBAL678_RS43930/SBAL678_RS42350/SBAL678_RS23845/SBAL678_RS39590/SBAL678_RS31005/SBAL678_RS29190/SBAL678_RS24675/SBAL678_RS32720/SBAL678_RS45395/SBAL678_RS36300/SBAL678_RS24625	rpoS/flgM/-/pdhR/-/hutC/-/-/-/-/-/-/cspD/-	14	9	SBAL678_RS39020/SBAL678_RS35815/SBAL678_RS42350/SBAL678_RS29190/SBAL678_RS24675/SBAL678_RS32720/SBAL678_RS45395/SBAL678_RS36300/SBAL678_RS24625	5	SBAL678_RS39925/SBAL678_RS43930/SBAL678_RS23845/SBAL678_RS39590/SBAL678_RS31005
BP	GO:0051252	regulation of RNA metabolic process	14/146	178/1537	0.822039	1	SBAL678_RS39925/SBAL678_RS39020/SBAL678_RS35815/SBAL678_RS43930/SBAL678_RS42350/SBAL678_RS23845/SBAL678_RS39590/SBAL678_RS31005/SBAL678_RS29190/SBAL678_RS24675/SBAL678_RS32720/SBAL678_RS45395/SBAL678_RS36300/SBAL678_RS24625	rpoS/flgM/-/pdhR/-/hutC/-/-/-/-/-/-/cspD/-	14	9	SBAL678_RS39020/SBAL678_RS35815/SBAL678_RS42350/SBAL678_RS29190/SBAL678_RS24675/SBAL678_RS32720/SBAL678_RS45395/SBAL678_RS36300/SBAL678_RS24625	5	SBAL678_RS39925/SBAL678_RS43930/SBAL678_RS23845/SBAL678_RS39590/SBAL678_RS31005
BP	GO:1903506	regulation of nucleic acid-templated transcription	14/146	178/1537	0.822039	1	SBAL678_RS39925/SBAL678_RS39020/SBAL678_RS35815/SBAL678_RS43930/SBAL678_RS42350/SBAL678_RS23845/SBAL678_RS39590/SBAL678_RS31005/SBAL678_RS29190/SBAL678_RS24675/SBAL678_RS32720/SBAL678_RS45395/SBAL678_RS36300/SBAL678_RS24625	rpoS/flgM/-/pdhR/-/hutC/-/-/-/-/-/-/cspD/-	14	9	SBAL678_RS39020/SBAL678_RS35815/SBAL678_RS42350/SBAL678_RS29190/SBAL678_RS24675/SBAL678_RS32720/SBAL678_RS45395/SBAL678_RS36300/SBAL678_RS24625	5	SBAL678_RS39925/SBAL678_RS43930/SBAL678_RS23845/SBAL678_RS39590/SBAL678_RS31005
BP	GO:2001141	regulation of RNA biosynthetic process	14/146	178/1537	0.822039	1	SBAL678_RS39925/SBAL678_RS39020/SBAL678_RS35815/SBAL678_RS43930/SBAL678_RS42350/SBAL678_RS23845/SBAL678_RS39590/SBAL678_RS31005/SBAL678_RS29190/SBAL678_RS24675/SBAL678_RS32720/SBAL678_RS45395/SBAL678_RS36300/SBAL678_RS24625	rpoS/flgM/-/pdhR/-/hutC/-/-/-/-/-/-/cspD/-	14	9	SBAL678_RS39020/SBAL678_RS35815/SBAL678_RS42350/SBAL678_RS29190/SBAL678_RS24675/SBAL678_RS32720/SBAL678_RS45395/SBAL678_RS36300/SBAL678_RS24625	5	SBAL678_RS39925/SBAL678_RS43930/SBAL678_RS23845/SBAL678_RS39590/SBAL678_RS31005
BP	GO:0009889	regulation of biosynthetic process	14/146	180/1537	0.834701	1	SBAL678_RS39925/SBAL678_RS39020/SBAL678_RS35815/SBAL678_RS43930/SBAL678_RS42350/SBAL678_RS23845/SBAL678_RS39590/SBAL678_RS31005/SBAL678_RS29190/SBAL678_RS24675/SBAL678_RS32720/SBAL678_RS45395/SBAL678_RS36300/SBAL678_RS24625	rpoS/flgM/-/pdhR/-/hutC/-/-/-/-/-/-/cspD/-	14	9	SBAL678_RS39020/SBAL678_RS35815/SBAL678_RS42350/SBAL678_RS29190/SBAL678_RS24675/SBAL678_RS32720/SBAL678_RS45395/SBAL678_RS36300/SBAL678_RS24625	5	SBAL678_RS39925/SBAL678_RS43930/SBAL678_RS23845/SBAL678_RS39590/SBAL678_RS31005
BP	GO:0010468	regulation of gene expression	14/146	180/1537	0.834701	1	SBAL678_RS39925/SBAL678_RS39020/SBAL678_RS35815/SBAL678_RS43930/SBAL678_RS42350/SBAL678_RS23845/SBAL678_RS39590/SBAL678_RS31005/SBAL678_RS29190/SBAL678_RS24675/SBAL678_RS32720/SBAL678_RS45395/SBAL678_RS36300/SBAL678_RS24625	rpoS/flgM/-/pdhR/-/hutC/-/-/-/-/-/-/cspD/-	14	9	SBAL678_RS39020/SBAL678_RS35815/SBAL678_RS42350/SBAL678_RS29190/SBAL678_RS24675/SBAL678_RS32720/SBAL678_RS45395/SBAL678_RS36300/SBAL678_RS24625	5	SBAL678_RS39925/SBAL678_RS43930/SBAL678_RS23845/SBAL678_RS39590/SBAL678_RS31005
BP	GO:0010556	regulation of macromolecule biosynthetic process	14/146	180/1537	0.834701	1	SBAL678_RS39925/SBAL678_RS39020/SBAL678_RS35815/SBAL678_RS43930/SBAL678_RS42350/SBAL678_RS23845/SBAL678_RS39590/SBAL678_RS31005/SBAL678_RS29190/SBAL678_RS24675/SBAL678_RS32720/SBAL678_RS45395/SBAL678_RS36300/SBAL678_RS24625	rpoS/flgM/-/pdhR/-/hutC/-/-/-/-/-/-/cspD/-	14	9	SBAL678_RS39020/SBAL678_RS35815/SBAL678_RS42350/SBAL678_RS29190/SBAL678_RS24675/SBAL678_RS32720/SBAL678_RS45395/SBAL678_RS36300/SBAL678_RS24625	5	SBAL678_RS39925/SBAL678_RS43930/SBAL678_RS23845/SBAL678_RS39590/SBAL678_RS31005
BP	GO:0019219	regulation of nucleobase-containing compound metabolic process	14/146	180/1537	0.834701	1	SBAL678_RS39925/SBAL678_RS39020/SBAL678_RS35815/SBAL678_RS43930/SBAL678_RS42350/SBAL678_RS23845/SBAL678_RS39590/SBAL678_RS31005/SBAL678_RS29190/SBAL678_RS24675/SBAL678_RS32720/SBAL678_RS45395/SBAL678_RS36300/SBAL678_RS24625	rpoS/flgM/-/pdhR/-/hutC/-/-/-/-/-/-/cspD/-	14	9	SBAL678_RS39020/SBAL678_RS35815/SBAL678_RS42350/SBAL678_RS29190/SBAL678_RS24675/SBAL678_RS32720/SBAL678_RS45395/SBAL678_RS36300/SBAL678_RS24625	5	SBAL678_RS39925/SBAL678_RS43930/SBAL678_RS23845/SBAL678_RS39590/SBAL678_RS31005
BP	GO:0031326	regulation of cellular biosynthetic process	14/146	180/1537	0.834701	1	SBAL678_RS39925/SBAL678_RS39020/SBAL678_RS35815/SBAL678_RS43930/SBAL678_RS42350/SBAL678_RS23845/SBAL678_RS39590/SBAL678_RS31005/SBAL678_RS29190/SBAL678_RS24675/SBAL678_RS32720/SBAL678_RS45395/SBAL678_RS36300/SBAL678_RS24625	rpoS/flgM/-/pdhR/-/hutC/-/-/-/-/-/-/cspD/-	14	9	SBAL678_RS39020/SBAL678_RS35815/SBAL678_RS42350/SBAL678_RS29190/SBAL678_RS24675/SBAL678_RS32720/SBAL678_RS45395/SBAL678_RS36300/SBAL678_RS24625	5	SBAL678_RS39925/SBAL678_RS43930/SBAL678_RS23845/SBAL678_RS39590/SBAL678_RS31005
BP	GO:2000112	regulation of cellular macromolecule biosynthetic process	14/146	180/1537	0.834701	1	SBAL678_RS39925/SBAL678_RS39020/SBAL678_RS35815/SBAL678_RS43930/SBAL678_RS42350/SBAL678_RS23845/SBAL678_RS39590/SBAL678_RS31005/SBAL678_RS29190/SBAL678_RS24675/SBAL678_RS32720/SBAL678_RS45395/SBAL678_RS36300/SBAL678_RS24625	rpoS/flgM/-/pdhR/-/hutC/-/-/-/-/-/-/cspD/-	14	9	SBAL678_RS39020/SBAL678_RS35815/SBAL678_RS42350/SBAL678_RS29190/SBAL678_RS24675/SBAL678_RS32720/SBAL678_RS45395/SBAL678_RS36300/SBAL678_RS24625	5	SBAL678_RS39925/SBAL678_RS43930/SBAL678_RS23845/SBAL678_RS39590/SBAL678_RS31005
BP	GO:0050789	regulation of biological process	25/146	305/1537	0.83521	1	SBAL678_RS39925/SBAL678_RS30110/SBAL678_RS41630/SBAL678_RS33085/SBAL678_RS39020/SBAL678_RS35815/SBAL678_RS43930/SBAL678_RS42350/SBAL678_RS23845/SBAL678_RS39010/SBAL678_RS39590/SBAL678_RS29585/SBAL678_RS28850/SBAL678_RS42790/SBAL678_RS30650/SBAL678_RS31005/SBAL678_RS39730/SBAL678_RS24780/SBAL678_RS29190/SBAL678_RS24675/SBAL678_RS24825/SBAL678_RS32720/SBAL678_RS45395/SBAL678_RS36300/SBAL678_RS24625	rpoS/-/-/-/flgM/-/pdhR/-/hutC/-/-/-/-/-/-/-/-/-/-/-/-/-/-/cspD/-	25	20	SBAL678_RS30110/SBAL678_RS41630/SBAL678_RS33085/SBAL678_RS39020/SBAL678_RS35815/SBAL678_RS42350/SBAL678_RS39010/SBAL678_RS29585/SBAL678_RS28850/SBAL678_RS42790/SBAL678_RS30650/SBAL678_RS39730/SBAL678_RS24780/SBAL678_RS29190/SBAL678_RS24675/SBAL678_RS24825/SBAL678_RS32720/SBAL678_RS45395/SBAL678_RS36300/SBAL678_RS24625	5	SBAL678_RS39925/SBAL678_RS43930/SBAL678_RS23845/SBAL678_RS39590/SBAL678_RS31005
BP	GO:0065008	regulation of biological quality	1/146	18/1537	0.835871	1	SBAL678_RS30650	-	1	1	SBAL678_RS30650	0
BP	GO:0043412	macromolecule modification	3/146	47/1537	0.840493	1	SBAL678_RS37870/SBAL678_RS42165/SBAL678_RS32270	-/rluA/rluC	3	0		3	SBAL678_RS37870/SBAL678_RS42165/SBAL678_RS32270
BP	GO:0031323	regulation of cellular metabolic process	14/146	181/1537	0.840779	1	SBAL678_RS39925/SBAL678_RS39020/SBAL678_RS35815/SBAL678_RS43930/SBAL678_RS42350/SBAL678_RS23845/SBAL678_RS39590/SBAL678_RS31005/SBAL678_RS29190/SBAL678_RS24675/SBAL678_RS32720/SBAL678_RS45395/SBAL678_RS36300/SBAL678_RS24625	rpoS/flgM/-/pdhR/-/hutC/-/-/-/-/-/-/cspD/-	14	9	SBAL678_RS39020/SBAL678_RS35815/SBAL678_RS42350/SBAL678_RS29190/SBAL678_RS24675/SBAL678_RS32720/SBAL678_RS45395/SBAL678_RS36300/SBAL678_RS24625	5	SBAL678_RS39925/SBAL678_RS43930/SBAL678_RS23845/SBAL678_RS39590/SBAL678_RS31005
BP	GO:0051171	regulation of nitrogen compound metabolic process	14/146	181/1537	0.840779	1	SBAL678_RS39925/SBAL678_RS39020/SBAL678_RS35815/SBAL678_RS43930/SBAL678_RS42350/SBAL678_RS23845/SBAL678_RS39590/SBAL678_RS31005/SBAL678_RS29190/SBAL678_RS24675/SBAL678_RS32720/SBAL678_RS45395/SBAL678_RS36300/SBAL678_RS24625	rpoS/flgM/-/pdhR/-/hutC/-/-/-/-/-/-/cspD/-	14	9	SBAL678_RS39020/SBAL678_RS35815/SBAL678_RS42350/SBAL678_RS29190/SBAL678_RS24675/SBAL678_RS32720/SBAL678_RS45395/SBAL678_RS36300/SBAL678_RS24625	5	SBAL678_RS39925/SBAL678_RS43930/SBAL678_RS23845/SBAL678_RS39590/SBAL678_RS31005
BP	GO:0019222	regulation of metabolic process	14/146	182/1537	0.846689	1	SBAL678_RS39925/SBAL678_RS39020/SBAL678_RS35815/SBAL678_RS43930/SBAL678_RS42350/SBAL678_RS23845/SBAL678_RS39590/SBAL678_RS31005/SBAL678_RS29190/SBAL678_RS24675/SBAL678_RS32720/SBAL678_RS45395/SBAL678_RS36300/SBAL678_RS24625	rpoS/flgM/-/pdhR/-/hutC/-/-/-/-/-/-/cspD/-	14	9	SBAL678_RS39020/SBAL678_RS35815/SBAL678_RS42350/SBAL678_RS29190/SBAL678_RS24675/SBAL678_RS32720/SBAL678_RS45395/SBAL678_RS36300/SBAL678_RS24625	5	SBAL678_RS39925/SBAL678_RS43930/SBAL678_RS23845/SBAL678_RS39590/SBAL678_RS31005
BP	GO:0060255	regulation of macromolecule metabolic process	14/146	182/1537	0.846689	1	SBAL678_RS39925/SBAL678_RS39020/SBAL678_RS35815/SBAL678_RS43930/SBAL678_RS42350/SBAL678_RS23845/SBAL678_RS39590/SBAL678_RS31005/SBAL678_RS29190/SBAL678_RS24675/SBAL678_RS32720/SBAL678_RS45395/SBAL678_RS36300/SBAL678_RS24625	rpoS/flgM/-/pdhR/-/hutC/-/-/-/-/-/-/cspD/-	14	9	SBAL678_RS39020/SBAL678_RS35815/SBAL678_RS42350/SBAL678_RS29190/SBAL678_RS24675/SBAL678_RS32720/SBAL678_RS45395/SBAL678_RS36300/SBAL678_RS24625	5	SBAL678_RS39925/SBAL678_RS43930/SBAL678_RS23845/SBAL678_RS39590/SBAL678_RS31005
BP	GO:0080090	regulation of primary metabolic process	14/146	182/1537	0.846689	1	SBAL678_RS39925/SBAL678_RS39020/SBAL678_RS35815/SBAL678_RS43930/SBAL678_RS42350/SBAL678_RS23845/SBAL678_RS39590/SBAL678_RS31005/SBAL678_RS29190/SBAL678_RS24675/SBAL678_RS32720/SBAL678_RS45395/SBAL678_RS36300/SBAL678_RS24625	rpoS/flgM/-/pdhR/-/hutC/-/-/-/-/-/-/cspD/-	14	9	SBAL678_RS39020/SBAL678_RS35815/SBAL678_RS42350/SBAL678_RS29190/SBAL678_RS24675/SBAL678_RS32720/SBAL678_RS45395/SBAL678_RS36300/SBAL678_RS24625	5	SBAL678_RS39925/SBAL678_RS43930/SBAL678_RS23845/SBAL678_RS39590/SBAL678_RS31005
BP	GO:0019637	organophosphate metabolic process	4/146	61/1537	0.848414	1	SBAL678_RS35905/SBAL678_RS36770/SBAL678_RS30975/SBAL678_RS39970	suhB/pgsA/lpxB/-	4	0		4	SBAL678_RS35905/SBAL678_RS36770/SBAL678_RS30975/SBAL678_RS39970
BP	GO:0044085	cellular component biogenesis	2/146	34/1537	0.849593	1	SBAL678_RS35870/SBAL678_RS27655	hscB/-	2	0		2	SBAL678_RS35870/SBAL678_RS27655
BP	GO:0006139	nucleobase-containing compound metabolic process	32/146	387/1537	0.854607	1	SBAL678_RS39925/SBAL678_RS39020/SBAL678_RS35815/SBAL678_RS26985/SBAL678_RS37870/SBAL678_RS46270/SBAL678_RS43930/SBAL678_RS42350/SBAL678_RS23845/SBAL678_RS36895/SBAL678_RS39590/SBAL678_RS35290/SBAL678_RS35900/SBAL678_RS31005/SBAL678_RS39490/SBAL678_RS36920/SBAL678_RS27875/SBAL678_RS29190/SBAL678_RS24675/SBAL678_RS42165/SBAL678_RS27880/SBAL678_RS32720/SBAL678_RS27655/SBAL678_RS27555/SBAL678_RS44010…	rpoS/flgM/-/-/-/rnpA/pdhR/-/hutC/apt/-/-/trmJ/-/mutY/-/-/-/-/rluA/-/-/-/parE/rho/-/cspD/rluC/dusB/metG/-/-	32	10	SBAL678_RS39020/SBAL678_RS35815/SBAL678_RS26985/SBAL678_RS42350/SBAL678_RS29190/SBAL678_RS24675/SBAL678_RS32720/SBAL678_RS45395/SBAL678_RS36300/SBAL678_RS24625	22	SBAL678_RS39925/SBAL678_RS37870/SBAL678_RS46270/SBAL678_RS43930/SBAL678_RS23845/SBAL678_RS36895/SBAL678_RS39590/SBAL678_RS35290/SBAL678_RS35900/SBAL678_RS31005/SBAL678_RS39490/SBAL678_RS36920/SBAL678_RS27875/SBAL678_RS42165/SBAL678_RS27880/SBAL678_RS27655/SBAL678_RS27555/SBAL678_RS44010/SBAL678_RS32270/SBAL678_RS44055/SBAL678_RS36255/SBAL678_RS39970
BP	GO:0050794	regulation of cellular process	24/146	300/1537	0.864627	1	SBAL678_RS39925/SBAL678_RS30110/SBAL678_RS41630/SBAL678_RS33085/SBAL678_RS39020/SBAL678_RS35815/SBAL678_RS43930/SBAL678_RS42350/SBAL678_RS23845/SBAL678_RS39010/SBAL678_RS39590/SBAL678_RS29585/SBAL678_RS28850/SBAL678_RS30650/SBAL678_RS31005/SBAL678_RS39730/SBAL678_RS24780/SBAL678_RS29190/SBAL678_RS24675/SBAL678_RS24825/SBAL678_RS32720/SBAL678_RS45395/SBAL678_RS36300/SBAL678_RS24625	rpoS/-/-/-/flgM/-/pdhR/-/hutC/-/-/-/-/-/-/-/-/-/-/-/-/-/cspD/-	24	19	SBAL678_RS30110/SBAL678_RS41630/SBAL678_RS33085/SBAL678_RS39020/SBAL678_RS35815/SBAL678_RS42350/SBAL678_RS39010/SBAL678_RS29585/SBAL678_RS28850/SBAL678_RS30650/SBAL678_RS39730/SBAL678_RS24780/SBAL678_RS29190/SBAL678_RS24675/SBAL678_RS24825/SBAL678_RS32720/SBAL678_RS45395/SBAL678_RS36300/SBAL678_RS24625	5	SBAL678_RS39925/SBAL678_RS43930/SBAL678_RS23845/SBAL678_RS39590/SBAL678_RS31005
BP	GO:0065007	biological regulation	25/146	312/1537	0.86778	1	SBAL678_RS39925/SBAL678_RS30110/SBAL678_RS41630/SBAL678_RS33085/SBAL678_RS39020/SBAL678_RS35815/SBAL678_RS43930/SBAL678_RS42350/SBAL678_RS23845/SBAL678_RS39010/SBAL678_RS39590/SBAL678_RS29585/SBAL678_RS28850/SBAL678_RS42790/SBAL678_RS30650/SBAL678_RS31005/SBAL678_RS39730/SBAL678_RS24780/SBAL678_RS29190/SBAL678_RS24675/SBAL678_RS24825/SBAL678_RS32720/SBAL678_RS45395/SBAL678_RS36300/SBAL678_RS24625	rpoS/-/-/-/flgM/-/pdhR/-/hutC/-/-/-/-/-/-/-/-/-/-/-/-/-/-/cspD/-	25	20	SBAL678_RS30110/SBAL678_RS41630/SBAL678_RS33085/SBAL678_RS39020/SBAL678_RS35815/SBAL678_RS42350/SBAL678_RS39010/SBAL678_RS29585/SBAL678_RS28850/SBAL678_RS42790/SBAL678_RS30650/SBAL678_RS39730/SBAL678_RS24780/SBAL678_RS29190/SBAL678_RS24675/SBAL678_RS24825/SBAL678_RS32720/SBAL678_RS45395/SBAL678_RS36300/SBAL678_RS24625	5	SBAL678_RS39925/SBAL678_RS43930/SBAL678_RS23845/SBAL678_RS39590/SBAL678_RS31005
BP	GO:0010467	gene expression	23/146	290/1537	0.870366	1	SBAL678_RS39925/SBAL678_RS39020/SBAL678_RS35815/SBAL678_RS46270/SBAL678_RS43930/SBAL678_RS42350/SBAL678_RS23845/SBAL678_RS39590/SBAL678_RS36285/SBAL678_RS35900/SBAL678_RS31005/SBAL678_RS36920/SBAL678_RS27875/SBAL678_RS29190/SBAL678_RS24675/SBAL678_RS32720/SBAL678_RS27655/SBAL678_RS44010/SBAL678_RS45395/SBAL678_RS36300/SBAL678_RS44055/SBAL678_RS36255/SBAL678_RS24625	rpoS/flgM/-/rnpA/pdhR/-/hutC/-/infA/trmJ/-/-/-/-/-/-/-/rho/-/cspD/dusB/metG/-	23	9	SBAL678_RS39020/SBAL678_RS35815/SBAL678_RS42350/SBAL678_RS29190/SBAL678_RS24675/SBAL678_RS32720/SBAL678_RS45395/SBAL678_RS36300/SBAL678_RS24625	14	SBAL678_RS39925/SBAL678_RS46270/SBAL678_RS43930/SBAL678_RS23845/SBAL678_RS39590/SBAL678_RS36285/SBAL678_RS35900/SBAL678_RS31005/SBAL678_RS36920/SBAL678_RS27875/SBAL678_RS27655/SBAL678_RS44010/SBAL678_RS44055/SBAL678_RS36255
BP	GO:0006418	tRNA aminoacylation for protein translation	1/146	21/1537	0.87882	1	SBAL678_RS36255	metG	1	0		1	SBAL678_RS36255
BP	GO:0009116	nucleoside metabolic process	1/146	22/1537	0.89049	1	SBAL678_RS36895	apt	1	0		1	SBAL678_RS36895
BP	GO:0022607	cellular component assembly	1/146	22/1537	0.89049	1	SBAL678_RS35870	hscB	1	0		1	SBAL678_RS35870
BP	GO:1901657	glycosyl compound metabolic process	1/146	22/1537	0.89049	1	SBAL678_RS36895	apt	1	0		1	SBAL678_RS36895
BP	GO:0006259	DNA metabolic process	4/146	67/1537	0.895803	1	SBAL678_RS26985/SBAL678_RS35290/SBAL678_RS39490/SBAL678_RS27555	-/-/mutY/parE	4	1	SBAL678_RS26985	3	SBAL678_RS35290/SBAL678_RS39490/SBAL678_RS27555
BP	GO:0034654	nucleobase-containing compound biosynthetic process	16/146	217/1537	0.902483	1	SBAL678_RS39925/SBAL678_RS39020/SBAL678_RS35815/SBAL678_RS43930/SBAL678_RS42350/SBAL678_RS23845/SBAL678_RS39590/SBAL678_RS31005/SBAL678_RS29190/SBAL678_RS24675/SBAL678_RS32720/SBAL678_RS44010/SBAL678_RS45395/SBAL678_RS36300/SBAL678_RS39970/SBAL678_RS24625	rpoS/flgM/-/pdhR/-/hutC/-/-/-/-/-/rho/-/cspD/-/-	16	9	SBAL678_RS39020/SBAL678_RS35815/SBAL678_RS42350/SBAL678_RS29190/SBAL678_RS24675/SBAL678_RS32720/SBAL678_RS45395/SBAL678_RS36300/SBAL678_RS24625	7	SBAL678_RS39925/SBAL678_RS43930/SBAL678_RS23845/SBAL678_RS39590/SBAL678_RS31005/SBAL678_RS44010/SBAL678_RS39970
BP	GO:0071840	cellular component organization or biogenesis	3/146	55/1537	0.908518	1	SBAL678_RS35870/SBAL678_RS27655/SBAL678_RS27555	hscB/-/parE	3	0		3	SBAL678_RS35870/SBAL678_RS27655/SBAL678_RS27555
BP	GO:0006281	DNA repair	1/146	24/1537	0.910586	1	SBAL678_RS39490	mutY	1	0		1	SBAL678_RS39490
BP	GO:1901137	carbohydrate derivative biosynthetic process	1/146	24/1537	0.910586	1	SBAL678_RS30975	lpxB	1	0		1	SBAL678_RS30975
BP	GO:1901607	alpha-amino acid biosynthetic process	1/146	24/1537	0.910586	1	SBAL678_RS36060	hisB	1	1	SBAL678_RS36060	0
BP	GO:0006974	cellular response to DNA damage stimulus	1/146	25/1537	0.919214	1	SBAL678_RS39490	mutY	1	0		1	SBAL678_RS39490
BP	GO:0006793	phosphorus metabolic process	4/146	71/1537	0.919724	1	SBAL678_RS35905/SBAL678_RS36770/SBAL678_RS30975/SBAL678_RS39970	suhB/pgsA/lpxB/-	4	0		4	SBAL678_RS35905/SBAL678_RS36770/SBAL678_RS30975/SBAL678_RS39970
BP	GO:0006796	phosphate-containing compound metabolic process	4/146	71/1537	0.919724	1	SBAL678_RS35905/SBAL678_RS36770/SBAL678_RS30975/SBAL678_RS39970	suhB/pgsA/lpxB/-	4	0		4	SBAL678_RS35905/SBAL678_RS36770/SBAL678_RS30975/SBAL678_RS39970
BP	GO:0071702	organic substance transport	4/146	71/1537	0.919724	1	SBAL678_RS44675/SBAL678_RS38720/SBAL678_RS40685/SBAL678_RS45145	-/-/secG/ftsY	4	2	SBAL678_RS44675/SBAL678_RS38720	2	SBAL678_RS40685/SBAL678_RS45145
BP	GO:0016043	cellular component organization	2/146	43/1537	0.927369	1	SBAL678_RS35870/SBAL678_RS27555	hscB/parE	2	0		2	SBAL678_RS35870/SBAL678_RS27555
BP	GO:0044281	small molecule metabolic process	13/146	188/1537	0.927386	1	SBAL678_RS34245/SBAL678_RS33690/SBAL678_RS23420/SBAL678_RS37715/SBAL678_RS43885/SBAL678_RS32300/SBAL678_RS36895/SBAL678_RS36060/SBAL678_RS33855/SBAL678_RS27880/SBAL678_RS30210/SBAL678_RS36255/SBAL678_RS39970	-/-/fadB/fadJ/acnB/-/apt/hisB/msrP/-/-/metG/-	13	8	SBAL678_RS34245/SBAL678_RS33690/SBAL678_RS23420/SBAL678_RS37715/SBAL678_RS43885/SBAL678_RS36060/SBAL678_RS33855/SBAL678_RS30210	5	SBAL678_RS32300/SBAL678_RS36895/SBAL678_RS27880/SBAL678_RS36255/SBAL678_RS39970
BP	GO:0009165	nucleotide biosynthetic process	1/146	27/1537	0.934067	1	SBAL678_RS39970	-	1	0		1	SBAL678_RS39970
BP	GO:1901293	nucleoside phosphate biosynthetic process	1/146	27/1537	0.934067	1	SBAL678_RS39970	-	1	0		1	SBAL678_RS39970
BP	GO:0008652	cellular amino acid biosynthetic process	1/146	28/1537	0.940442	1	SBAL678_RS36060	hisB	1	1	SBAL678_RS36060	0
BP	GO:0006725	cellular aromatic compound metabolic process	33/146	431/1537	0.951224	1	SBAL678_RS39925/SBAL678_RS39020/SBAL678_RS35815/SBAL678_RS26985/SBAL678_RS37870/SBAL678_RS46270/SBAL678_RS43930/SBAL678_RS42350/SBAL678_RS23845/SBAL678_RS36895/SBAL678_RS39590/SBAL678_RS36060/SBAL678_RS35290/SBAL678_RS35900/SBAL678_RS31005/SBAL678_RS39490/SBAL678_RS36920/SBAL678_RS27875/SBAL678_RS29190/SBAL678_RS24675/SBAL678_RS42165/SBAL678_RS27880/SBAL678_RS32720/SBAL678_RS27655/SBAL678_RS27555…	rpoS/flgM/-/-/-/rnpA/pdhR/-/hutC/apt/-/hisB/-/trmJ/-/mutY/-/-/-/-/rluA/-/-/-/parE/rho/-/cspD/rluC/dusB/metG/-/-	33	11	SBAL678_RS39020/SBAL678_RS35815/SBAL678_RS26985/SBAL678_RS42350/SBAL678_RS36060/SBAL678_RS29190/SBAL678_RS24675/SBAL678_RS32720/SBAL678_RS45395/SBAL678_RS36300/SBAL678_RS24625	22	SBAL678_RS39925/SBAL678_RS37870/SBAL678_RS46270/SBAL678_RS43930/SBAL678_RS23845/SBAL678_RS36895/SBAL678_RS39590/SBAL678_RS35290/SBAL678_RS35900/SBAL678_RS31005/SBAL678_RS39490/SBAL678_RS36920/SBAL678_RS27875/SBAL678_RS42165/SBAL678_RS27880/SBAL678_RS27655/SBAL678_RS27555/SBAL678_RS44010/SBAL678_RS32270/SBAL678_RS44055/SBAL678_RS36255/SBAL678_RS39970
BP	GO:0016053	organic acid biosynthetic process	2/146	48/1537	0.952296	1	SBAL678_RS32300/SBAL678_RS36060	-/hisB	2	1	SBAL678_RS36060	1	SBAL678_RS32300
BP	GO:0046394	carboxylic acid biosynthetic process	2/146	48/1537	0.952296	1	SBAL678_RS32300/SBAL678_RS36060	-/hisB	2	1	SBAL678_RS36060	1	SBAL678_RS32300
BP	GO:0046483	heterocycle metabolic process	33/146	436/1537	0.959618	1	SBAL678_RS39925/SBAL678_RS39020/SBAL678_RS35815/SBAL678_RS26985/SBAL678_RS37870/SBAL678_RS46270/SBAL678_RS43930/SBAL678_RS42350/SBAL678_RS23845/SBAL678_RS36895/SBAL678_RS39590/SBAL678_RS36060/SBAL678_RS35290/SBAL678_RS35900/SBAL678_RS31005/SBAL678_RS39490/SBAL678_RS36920/SBAL678_RS27875/SBAL678_RS29190/SBAL678_RS24675/SBAL678_RS42165/SBAL678_RS27880/SBAL678_RS32720/SBAL678_RS27655/SBAL678_RS27555…	rpoS/flgM/-/-/-/rnpA/pdhR/-/hutC/apt/-/hisB/-/trmJ/-/mutY/-/-/-/-/rluA/-/-/-/parE/rho/-/cspD/rluC/dusB/metG/-/-	33	11	SBAL678_RS39020/SBAL678_RS35815/SBAL678_RS26985/SBAL678_RS42350/SBAL678_RS36060/SBAL678_RS29190/SBAL678_RS24675/SBAL678_RS32720/SBAL678_RS45395/SBAL678_RS36300/SBAL678_RS24625	22	SBAL678_RS39925/SBAL678_RS37870/SBAL678_RS46270/SBAL678_RS43930/SBAL678_RS23845/SBAL678_RS36895/SBAL678_RS39590/SBAL678_RS35290/SBAL678_RS35900/SBAL678_RS31005/SBAL678_RS39490/SBAL678_RS36920/SBAL678_RS27875/SBAL678_RS42165/SBAL678_RS27880/SBAL678_RS27655/SBAL678_RS27555/SBAL678_RS44010/SBAL678_RS32270/SBAL678_RS44055/SBAL678_RS36255/SBAL678_RS39970
BP	GO:0006508	proteolysis	3/146	68/1537	0.965417	1	SBAL678_RS38350/SBAL678_RS43600/SBAL678_RS34235	-/-/-	3	3	SBAL678_RS38350/SBAL678_RS43600/SBAL678_RS34235	0
BP	GO:1901360	organic cyclic compound metabolic process	33/146	441/1537	0.966769	1	SBAL678_RS39925/SBAL678_RS39020/SBAL678_RS35815/SBAL678_RS26985/SBAL678_RS37870/SBAL678_RS46270/SBAL678_RS43930/SBAL678_RS42350/SBAL678_RS23845/SBAL678_RS36895/SBAL678_RS39590/SBAL678_RS36060/SBAL678_RS35290/SBAL678_RS35900/SBAL678_RS31005/SBAL678_RS39490/SBAL678_RS36920/SBAL678_RS27875/SBAL678_RS29190/SBAL678_RS24675/SBAL678_RS42165/SBAL678_RS27880/SBAL678_RS32720/SBAL678_RS27655/SBAL678_RS27555…	rpoS/flgM/-/-/-/rnpA/pdhR/-/hutC/apt/-/hisB/-/trmJ/-/mutY/-/-/-/-/rluA/-/-/-/parE/rho/-/cspD/rluC/dusB/metG/-/-	33	11	SBAL678_RS39020/SBAL678_RS35815/SBAL678_RS26985/SBAL678_RS42350/SBAL678_RS36060/SBAL678_RS29190/SBAL678_RS24675/SBAL678_RS32720/SBAL678_RS45395/SBAL678_RS36300/SBAL678_RS24625	22	SBAL678_RS39925/SBAL678_RS37870/SBAL678_RS46270/SBAL678_RS43930/SBAL678_RS23845/SBAL678_RS36895/SBAL678_RS39590/SBAL678_RS35290/SBAL678_RS35900/SBAL678_RS31005/SBAL678_RS39490/SBAL678_RS36920/SBAL678_RS27875/SBAL678_RS42165/SBAL678_RS27880/SBAL678_RS27655/SBAL678_RS27555/SBAL678_RS44010/SBAL678_RS32270/SBAL678_RS44055/SBAL678_RS36255/SBAL678_RS39970
BP	GO:0019438	aromatic compound biosynthetic process	17/146	254/1537	0.96732	1	SBAL678_RS39925/SBAL678_RS39020/SBAL678_RS35815/SBAL678_RS43930/SBAL678_RS42350/SBAL678_RS23845/SBAL678_RS39590/SBAL678_RS36060/SBAL678_RS31005/SBAL678_RS29190/SBAL678_RS24675/SBAL678_RS32720/SBAL678_RS44010/SBAL678_RS45395/SBAL678_RS36300/SBAL678_RS39970/SBAL678_RS24625	rpoS/flgM/-/pdhR/-/hutC/-/hisB/-/-/-/-/rho/-/cspD/-/-	17	10	SBAL678_RS39020/SBAL678_RS35815/SBAL678_RS42350/SBAL678_RS36060/SBAL678_RS29190/SBAL678_RS24675/SBAL678_RS32720/SBAL678_RS45395/SBAL678_RS36300/SBAL678_RS24625	7	SBAL678_RS39925/SBAL678_RS43930/SBAL678_RS23845/SBAL678_RS39590/SBAL678_RS31005/SBAL678_RS44010/SBAL678_RS39970
BP	GO:1901135	carbohydrate derivative metabolic process	2/146	54/1537	0.971546	1	SBAL678_RS36895/SBAL678_RS30975	apt/lpxB	2	0		2	SBAL678_RS36895/SBAL678_RS30975
BP	GO:0006520	cellular amino acid metabolic process	3/146	72/1537	0.974726	1	SBAL678_RS36060/SBAL678_RS27880/SBAL678_RS36255	hisB/-/metG	3	1	SBAL678_RS36060	2	SBAL678_RS27880/SBAL678_RS36255
BP	GO:1901605	alpha-amino acid metabolic process	1/146	37/1537	0.976227	1	SBAL678_RS36060	hisB	1	1	SBAL678_RS36060	0
BP	GO:0000160	phosphorelay signal transduction system	3/146	74/1537	0.978442	1	SBAL678_RS39010/SBAL678_RS45395/SBAL678_RS24625	-/-/-	3	3	SBAL678_RS39010/SBAL678_RS45395/SBAL678_RS24625	0
BP	GO:0043170	macromolecule metabolic process	35/146	475/1537	0.979017	1	SBAL678_RS39925/SBAL678_RS39020/SBAL678_RS35815/SBAL678_RS38350/SBAL678_RS26985/SBAL678_RS37870/SBAL678_RS46270/SBAL678_RS43930/SBAL678_RS42350/SBAL678_RS43600/SBAL678_RS23845/SBAL678_RS39590/SBAL678_RS36285/SBAL678_RS35290/SBAL678_RS35900/SBAL678_RS31005/SBAL678_RS39490/SBAL678_RS36920/SBAL678_RS27875/SBAL678_RS29190/SBAL678_RS24675/SBAL678_RS42165/SBAL678_RS34235/SBAL678_RS27880/SBAL678_RS32720…	rpoS/flgM/-/-/-/-/rnpA/pdhR/-/-/hutC/-/infA/-/trmJ/-/mutY/-/-/-/-/rluA/-/-/-/-/parE/rho/-/cspD/rluC/dusB/metG/clpA/-	35	14	SBAL678_RS39020/SBAL678_RS35815/SBAL678_RS38350/SBAL678_RS26985/SBAL678_RS42350/SBAL678_RS43600/SBAL678_RS29190/SBAL678_RS24675/SBAL678_RS34235/SBAL678_RS32720/SBAL678_RS45395/SBAL678_RS36300/SBAL678_RS36290/SBAL678_RS24625	21	SBAL678_RS39925/SBAL678_RS37870/SBAL678_RS46270/SBAL678_RS43930/SBAL678_RS23845/SBAL678_RS39590/SBAL678_RS36285/SBAL678_RS35290/SBAL678_RS35900/SBAL678_RS31005/SBAL678_RS39490/SBAL678_RS36920/SBAL678_RS27875/SBAL678_RS42165/SBAL678_RS27880/SBAL678_RS27655/SBAL678_RS27555/SBAL678_RS44010/SBAL678_RS32270/SBAL678_RS44055/SBAL678_RS36255
BP	GO:0018130	heterocycle biosynthetic process	17/146	264/1537	0.979888	1	SBAL678_RS39925/SBAL678_RS39020/SBAL678_RS35815/SBAL678_RS43930/SBAL678_RS42350/SBAL678_RS23845/SBAL678_RS39590/SBAL678_RS36060/SBAL678_RS31005/SBAL678_RS29190/SBAL678_RS24675/SBAL678_RS32720/SBAL678_RS44010/SBAL678_RS45395/SBAL678_RS36300/SBAL678_RS39970/SBAL678_RS24625	rpoS/flgM/-/pdhR/-/hutC/-/hisB/-/-/-/-/rho/-/cspD/-/-	17	10	SBAL678_RS39020/SBAL678_RS35815/SBAL678_RS42350/SBAL678_RS36060/SBAL678_RS29190/SBAL678_RS24675/SBAL678_RS32720/SBAL678_RS45395/SBAL678_RS36300/SBAL678_RS24625	7	SBAL678_RS39925/SBAL678_RS43930/SBAL678_RS23845/SBAL678_RS39590/SBAL678_RS31005/SBAL678_RS44010/SBAL678_RS39970
BP	GO:0035556	intracellular signal transduction	3/146	76/1537	0.981637	1	SBAL678_RS39010/SBAL678_RS45395/SBAL678_RS24625	-/-/-	3	3	SBAL678_RS39010/SBAL678_RS45395/SBAL678_RS24625	0
BP	GO:0055086	nucleobase-containing small molecule metabolic process	2/146	60/1537	0.983223	1	SBAL678_RS36895/SBAL678_RS39970	apt/-	2	0		2	SBAL678_RS36895/SBAL678_RS39970
BP	GO:1901362	organic cyclic compound biosynthetic process	17/146	268/1537	0.983568	1	SBAL678_RS39925/SBAL678_RS39020/SBAL678_RS35815/SBAL678_RS43930/SBAL678_RS42350/SBAL678_RS23845/SBAL678_RS39590/SBAL678_RS36060/SBAL678_RS31005/SBAL678_RS29190/SBAL678_RS24675/SBAL678_RS32720/SBAL678_RS44010/SBAL678_RS45395/SBAL678_RS36300/SBAL678_RS39970/SBAL678_RS24625	rpoS/flgM/-/pdhR/-/hutC/-/hisB/-/-/-/-/rho/-/cspD/-/-	17	10	SBAL678_RS39020/SBAL678_RS35815/SBAL678_RS42350/SBAL678_RS36060/SBAL678_RS29190/SBAL678_RS24675/SBAL678_RS32720/SBAL678_RS45395/SBAL678_RS36300/SBAL678_RS24625	7	SBAL678_RS39925/SBAL678_RS43930/SBAL678_RS23845/SBAL678_RS39590/SBAL678_RS31005/SBAL678_RS44010/SBAL678_RS39970
BP	GO:0009117	nucleotide metabolic process	1/146	42/1537	0.985763	1	SBAL678_RS39970	-	1	0		1	SBAL678_RS39970
BP	GO:0009059	macromolecule biosynthetic process	17/146	272/1537	0.986635	1	SBAL678_RS39925/SBAL678_RS39020/SBAL678_RS35815/SBAL678_RS43930/SBAL678_RS42350/SBAL678_RS23845/SBAL678_RS39590/SBAL678_RS36285/SBAL678_RS31005/SBAL678_RS29190/SBAL678_RS24675/SBAL678_RS32720/SBAL678_RS44010/SBAL678_RS45395/SBAL678_RS36300/SBAL678_RS36255/SBAL678_RS24625	rpoS/flgM/-/pdhR/-/hutC/-/infA/-/-/-/-/rho/-/cspD/metG/-	17	9	SBAL678_RS39020/SBAL678_RS35815/SBAL678_RS42350/SBAL678_RS29190/SBAL678_RS24675/SBAL678_RS32720/SBAL678_RS45395/SBAL678_RS36300/SBAL678_RS24625	8	SBAL678_RS39925/SBAL678_RS43930/SBAL678_RS23845/SBAL678_RS39590/SBAL678_RS36285/SBAL678_RS31005/SBAL678_RS44010/SBAL678_RS36255
BP	GO:0034645	cellular macromolecule biosynthetic process	17/146	272/1537	0.986635	1	SBAL678_RS39925/SBAL678_RS39020/SBAL678_RS35815/SBAL678_RS43930/SBAL678_RS42350/SBAL678_RS23845/SBAL678_RS39590/SBAL678_RS36285/SBAL678_RS31005/SBAL678_RS29190/SBAL678_RS24675/SBAL678_RS32720/SBAL678_RS44010/SBAL678_RS45395/SBAL678_RS36300/SBAL678_RS36255/SBAL678_RS24625	rpoS/flgM/-/pdhR/-/hutC/-/infA/-/-/-/-/rho/-/cspD/metG/-	17	9	SBAL678_RS39020/SBAL678_RS35815/SBAL678_RS42350/SBAL678_RS29190/SBAL678_RS24675/SBAL678_RS32720/SBAL678_RS45395/SBAL678_RS36300/SBAL678_RS24625	8	SBAL678_RS39925/SBAL678_RS43930/SBAL678_RS23845/SBAL678_RS39590/SBAL678_RS36285/SBAL678_RS31005/SBAL678_RS44010/SBAL678_RS36255
BP	GO:0006753	nucleoside phosphate metabolic process	1/146	43/1537	0.987154	1	SBAL678_RS39970	-	1	0		1	SBAL678_RS39970
BP	GO:0017144	drug metabolic process	1/146	43/1537	0.987154	1	SBAL678_RS43885	acnB	1	1	SBAL678_RS43885	0
BP	GO:0006412	translation	2/146	71/1537	0.993791	1	SBAL678_RS36285/SBAL678_RS36255	infA/metG	2	0		2	SBAL678_RS36285/SBAL678_RS36255
BP	GO:0034641	cellular nitrogen compound metabolic process	34/146	491/1537	0.993925	1	SBAL678_RS39925/SBAL678_RS39020/SBAL678_RS35815/SBAL678_RS26985/SBAL678_RS37870/SBAL678_RS46270/SBAL678_RS43930/SBAL678_RS42350/SBAL678_RS23845/SBAL678_RS36895/SBAL678_RS39590/SBAL678_RS36060/SBAL678_RS36285/SBAL678_RS35290/SBAL678_RS35900/SBAL678_RS31005/SBAL678_RS39490/SBAL678_RS36920/SBAL678_RS27875/SBAL678_RS29190/SBAL678_RS24675/SBAL678_RS42165/SBAL678_RS27880/SBAL678_RS32720/SBAL678_RS27655…	rpoS/flgM/-/-/-/rnpA/pdhR/-/hutC/apt/-/hisB/infA/-/trmJ/-/mutY/-/-/-/-/rluA/-/-/-/parE/rho/-/cspD/rluC/dusB/metG/-/-	34	11	SBAL678_RS39020/SBAL678_RS35815/SBAL678_RS26985/SBAL678_RS42350/SBAL678_RS36060/SBAL678_RS29190/SBAL678_RS24675/SBAL678_RS32720/SBAL678_RS45395/SBAL678_RS36300/SBAL678_RS24625	23	SBAL678_RS39925/SBAL678_RS37870/SBAL678_RS46270/SBAL678_RS43930/SBAL678_RS23845/SBAL678_RS36895/SBAL678_RS39590/SBAL678_RS36285/SBAL678_RS35290/SBAL678_RS35900/SBAL678_RS31005/SBAL678_RS39490/SBAL678_RS36920/SBAL678_RS27875/SBAL678_RS42165/SBAL678_RS27880/SBAL678_RS27655/SBAL678_RS27555/SBAL678_RS44010/SBAL678_RS32270/SBAL678_RS44055/SBAL678_RS36255/SBAL678_RS39970
BP	GO:0043043	peptide biosynthetic process	2/146	74/1537	0.995289	1	SBAL678_RS36285/SBAL678_RS36255	infA/metG	2	0		2	SBAL678_RS36285/SBAL678_RS36255
BP	GO:0006518	peptide metabolic process	2/146	76/1537	0.996085	1	SBAL678_RS36285/SBAL678_RS36255	infA/metG	2	0		2	SBAL678_RS36285/SBAL678_RS36255
BP	GO:0044283	small molecule biosynthetic process	2/146	77/1537	0.996433	1	SBAL678_RS32300/SBAL678_RS36060	-/hisB	2	1	SBAL678_RS36060	1	SBAL678_RS32300
BP	GO:0044260	cellular macromolecule metabolic process	21/146	349/1537	0.996941	1	SBAL678_RS39925/SBAL678_RS39020/SBAL678_RS35815/SBAL678_RS26985/SBAL678_RS43930/SBAL678_RS42350/SBAL678_RS23845/SBAL678_RS39590/SBAL678_RS36285/SBAL678_RS35290/SBAL678_RS31005/SBAL678_RS39490/SBAL678_RS29190/SBAL678_RS24675/SBAL678_RS32720/SBAL678_RS27555/SBAL678_RS44010/SBAL678_RS45395/SBAL678_RS36300/SBAL678_RS36255/SBAL678_RS24625	rpoS/flgM/-/-/pdhR/-/hutC/-/infA/-/-/mutY/-/-/-/parE/rho/-/cspD/metG/-	21	10	SBAL678_RS39020/SBAL678_RS35815/SBAL678_RS26985/SBAL678_RS42350/SBAL678_RS29190/SBAL678_RS24675/SBAL678_RS32720/SBAL678_RS45395/SBAL678_RS36300/SBAL678_RS24625	11	SBAL678_RS39925/SBAL678_RS43930/SBAL678_RS23845/SBAL678_RS39590/SBAL678_RS36285/SBAL678_RS35290/SBAL678_RS31005/SBAL678_RS39490/SBAL678_RS27555/SBAL678_RS44010/SBAL678_RS36255
BP	GO:0043604	amide biosynthetic process	2/146	82/1537	0.997765	1	SBAL678_RS36285/SBAL678_RS36255	infA/metG	2	0		2	SBAL678_RS36285/SBAL678_RS36255
BP	GO:0043603	cellular amide metabolic process	2/146	87/1537	0.998607	1	SBAL678_RS36285/SBAL678_RS36255	infA/metG	2	0		2	SBAL678_RS36285/SBAL678_RS36255
BP	GO:0044271	cellular nitrogen compound biosynthetic process	18/146	332/1537	0.999137	1	SBAL678_RS39925/SBAL678_RS39020/SBAL678_RS35815/SBAL678_RS43930/SBAL678_RS42350/SBAL678_RS23845/SBAL678_RS39590/SBAL678_RS36285/SBAL678_RS31005/SBAL678_RS29190/SBAL678_RS24675/SBAL678_RS32720/SBAL678_RS44010/SBAL678_RS45395/SBAL678_RS36300/SBAL678_RS36255/SBAL678_RS39970/SBAL678_RS24625	rpoS/flgM/-/pdhR/-/hutC/-/infA/-/-/-/-/rho/-/cspD/metG/-/-	18	9	SBAL678_RS39020/SBAL678_RS35815/SBAL678_RS42350/SBAL678_RS29190/SBAL678_RS24675/SBAL678_RS32720/SBAL678_RS45395/SBAL678_RS36300/SBAL678_RS24625	9	SBAL678_RS39925/SBAL678_RS43930/SBAL678_RS23845/SBAL678_RS39590/SBAL678_RS36285/SBAL678_RS31005/SBAL678_RS44010/SBAL678_RS36255/SBAL678_RS39970
BP	GO:0009058	biosynthetic process	27/146	446/1537	0.999203	1	SBAL678_RS39925/SBAL678_RS39020/SBAL678_RS35815/SBAL678_RS43930/SBAL678_RS42350/SBAL678_RS23845/SBAL678_RS32300/SBAL678_RS39590/SBAL678_RS45900/SBAL678_RS36060/SBAL678_RS36285/SBAL678_RS37615/SBAL678_RS36770/SBAL678_RS31005/SBAL678_RS36380/SBAL678_RS29190/SBAL678_RS24675/SBAL678_RS33305/SBAL678_RS32720/SBAL678_RS44010/SBAL678_RS45395/SBAL678_RS36300/SBAL678_RS30975/SBAL678_RS36255/SBAL678_RS39970…	rpoS/flgM/-/pdhR/-/hutC/-/-/-/hisB/infA/-/pgsA/-/-/-/-/pabB/-/rho/-/cspD/lpxB/metG/-/-/-	27	11	SBAL678_RS39020/SBAL678_RS35815/SBAL678_RS42350/SBAL678_RS36060/SBAL678_RS29190/SBAL678_RS24675/SBAL678_RS32720/SBAL678_RS45395/SBAL678_RS36300/SBAL678_RS36055/SBAL678_RS24625	16	SBAL678_RS39925/SBAL678_RS43930/SBAL678_RS23845/SBAL678_RS32300/SBAL678_RS39590/SBAL678_RS45900/SBAL678_RS36285/SBAL678_RS37615/SBAL678_RS36770/SBAL678_RS31005/SBAL678_RS36380/SBAL678_RS33305/SBAL678_RS44010/SBAL678_RS30975/SBAL678_RS36255/SBAL678_RS39970
BP	GO:0019538	protein metabolic process	6/146	168/1537	0.999424	1	SBAL678_RS38350/SBAL678_RS43600/SBAL678_RS36285/SBAL678_RS34235/SBAL678_RS36255/SBAL678_RS36290	-/-/infA/-/metG/clpA	6	4	SBAL678_RS38350/SBAL678_RS43600/SBAL678_RS34235/SBAL678_RS36290	2	SBAL678_RS36285/SBAL678_RS36255
BP	GO:0044267	cellular protein metabolic process	2/146	98/1537	0.999515	1	SBAL678_RS36285/SBAL678_RS36255	infA/metG	2	0		2	SBAL678_RS36285/SBAL678_RS36255
BP	GO:0044249	cellular biosynthetic process	23/146	410/1537	0.99965	1	SBAL678_RS39925/SBAL678_RS39020/SBAL678_RS35815/SBAL678_RS43930/SBAL678_RS42350/SBAL678_RS23845/SBAL678_RS32300/SBAL678_RS39590/SBAL678_RS36060/SBAL678_RS36285/SBAL678_RS37615/SBAL678_RS36770/SBAL678_RS31005/SBAL678_RS29190/SBAL678_RS24675/SBAL678_RS32720/SBAL678_RS44010/SBAL678_RS45395/SBAL678_RS36300/SBAL678_RS30975/SBAL678_RS36255/SBAL678_RS39970/SBAL678_RS24625	rpoS/flgM/-/pdhR/-/hutC/-/-/hisB/infA/-/pgsA/-/-/-/-/rho/-/cspD/lpxB/metG/-/-	23	10	SBAL678_RS39020/SBAL678_RS35815/SBAL678_RS42350/SBAL678_RS36060/SBAL678_RS29190/SBAL678_RS24675/SBAL678_RS32720/SBAL678_RS45395/SBAL678_RS36300/SBAL678_RS24625	13	SBAL678_RS39925/SBAL678_RS43930/SBAL678_RS23845/SBAL678_RS32300/SBAL678_RS39590/SBAL678_RS36285/SBAL678_RS37615/SBAL678_RS36770/SBAL678_RS31005/SBAL678_RS44010/SBAL678_RS30975/SBAL678_RS36255/SBAL678_RS39970
BP	GO:1901576	organic substance biosynthetic process	22/146	414/1537	0.999884	1	SBAL678_RS39925/SBAL678_RS39020/SBAL678_RS35815/SBAL678_RS43930/SBAL678_RS42350/SBAL678_RS23845/SBAL678_RS32300/SBAL678_RS39590/SBAL678_RS36060/SBAL678_RS36285/SBAL678_RS36770/SBAL678_RS31005/SBAL678_RS29190/SBAL678_RS24675/SBAL678_RS32720/SBAL678_RS44010/SBAL678_RS45395/SBAL678_RS36300/SBAL678_RS30975/SBAL678_RS36255/SBAL678_RS39970/SBAL678_RS24625	rpoS/flgM/-/pdhR/-/hutC/-/-/hisB/infA/pgsA/-/-/-/-/rho/-/cspD/lpxB/metG/-/-	22	10	SBAL678_RS39020/SBAL678_RS35815/SBAL678_RS42350/SBAL678_RS36060/SBAL678_RS29190/SBAL678_RS24675/SBAL678_RS32720/SBAL678_RS45395/SBAL678_RS36300/SBAL678_RS24625	12	SBAL678_RS39925/SBAL678_RS43930/SBAL678_RS23845/SBAL678_RS32300/SBAL678_RS39590/SBAL678_RS36285/SBAL678_RS36770/SBAL678_RS31005/SBAL678_RS44010/SBAL678_RS30975/SBAL678_RS36255/SBAL678_RS39970
BP	GO:1901566	organonitrogen compound biosynthetic process	4/146	177/1537	0.999988	1	SBAL678_RS36060/SBAL678_RS36285/SBAL678_RS36255/SBAL678_RS39970	hisB/infA/metG/-	4	1	SBAL678_RS36060	3	SBAL678_RS36285/SBAL678_RS36255/SBAL678_RS39970
BP	GO:1901564	organonitrogen compound metabolic process	10/146	320/1537	1	1	SBAL678_RS38350/SBAL678_RS43600/SBAL678_RS36895/SBAL678_RS36060/SBAL678_RS36285/SBAL678_RS34235/SBAL678_RS27880/SBAL678_RS36255/SBAL678_RS36290/SBAL678_RS39970	-/-/apt/hisB/infA/-/-/metG/clpA/-	10	5	SBAL678_RS38350/SBAL678_RS43600/SBAL678_RS36060/SBAL678_RS34235/SBAL678_RS36290	5	SBAL678_RS36895/SBAL678_RS36285/SBAL678_RS27880/SBAL678_RS36255/SBAL678_RS39970
CC	GO:0016020	membrane	54/58	444/584	0.000403825	0.00524973	SBAL678_RS37220/SBAL678_RS23645/SBAL678_RS30110/SBAL678_RS41630/SBAL678_RS33085/SBAL678_RS41680/SBAL678_RS24220/SBAL678_RS44675/SBAL678_RS45030/SBAL678_RS29495/SBAL678_RS31890/SBAL678_RS28225/SBAL678_RS41565/SBAL678_RS24645/SBAL678_RS41425/SBAL678_RS33770/SBAL678_RS38720/SBAL678_RS39365/SBAL678_RS30420/SBAL678_RS31985/SBAL678_RS45225/SBAL678_RS29585/SBAL678_RS45240/SBAL678_RS28850/SBAL678_RS43790…	-/-/-/-/-/-/-/-/-/-/-/pntB/-/-/-/-/-/-/pomA/-/coxB/-/-/-/-/-/pgsA/-/-/-/-/-/-/-/secG/-/-/-/-/-/-/-/-/mscL/dsbB/-/-/-/-/nqrE/-/rarD/-/-	54	37	SBAL678_RS37220/SBAL678_RS30110/SBAL678_RS41630/SBAL678_RS33085/SBAL678_RS41680/SBAL678_RS24220/SBAL678_RS44675/SBAL678_RS45030/SBAL678_RS29495/SBAL678_RS31890/SBAL678_RS28225/SBAL678_RS24645/SBAL678_RS41425/SBAL678_RS33770/SBAL678_RS38720/SBAL678_RS39365/SBAL678_RS30420/SBAL678_RS45225/SBAL678_RS29585/SBAL678_RS45240/SBAL678_RS28850/SBAL678_RS39730/SBAL678_RS37790/SBAL678_RS24780/SBAL678_RS41435…	17	SBAL678_RS23645/SBAL678_RS41565/SBAL678_RS31985/SBAL678_RS43790/SBAL678_RS37615/SBAL678_RS36770/SBAL678_RS34920/SBAL678_RS29340/SBAL678_RS38710/SBAL678_RS40685/SBAL678_RS26305/SBAL678_RS26220/SBAL678_RS32625/SBAL678_RS35920/SBAL678_RS25380/SBAL678_RS29395/SBAL678_RS43490
CC	GO:0042597	periplasmic space	3/58	12/584	0.107117	0.696263	SBAL678_RS38255/SBAL678_RS38965/SBAL678_RS24725	-/-/-	3	3	SBAL678_RS38255/SBAL678_RS38965/SBAL678_RS24725	0
CC	GO:0042995	cell projection	2/58	10/584	0.260885	0.977879	SBAL678_RS38970/SBAL678_RS38965	flgH/-	2	2	SBAL678_RS38970/SBAL678_RS38965	0
CC	GO:0030313	cell envelope	2/58	13/584	0.376107	0.977879	SBAL678_RS38255/SBAL678_RS38965	-/-	2	2	SBAL678_RS38255/SBAL678_RS38965	0
CC	GO:0031975	envelope	2/58	13/584	0.376107	0.977879	SBAL678_RS38255/SBAL678_RS38965	-/-	2	2	SBAL678_RS38255/SBAL678_RS38965	0
CC	GO:0016021	integral component of membrane	19/58	193/584	0.572686	0.999986	SBAL678_RS23645/SBAL678_RS41630/SBAL678_RS24220/SBAL678_RS45030/SBAL678_RS31890/SBAL678_RS28225/SBAL678_RS24645/SBAL678_RS45225/SBAL678_RS29585/SBAL678_RS28850/SBAL678_RS43790/SBAL678_RS40685/SBAL678_RS26305/SBAL678_RS26220/SBAL678_RS41895/SBAL678_RS24825/SBAL678_RS43500/SBAL678_RS25380/SBAL678_RS29395	-/-/-/-/-/pntB/-/coxB/-/-/-/secG/-/-/-/-/mscL/rarD/-	19	12	SBAL678_RS41630/SBAL678_RS24220/SBAL678_RS45030/SBAL678_RS31890/SBAL678_RS28225/SBAL678_RS24645/SBAL678_RS45225/SBAL678_RS29585/SBAL678_RS28850/SBAL678_RS41895/SBAL678_RS24825/SBAL678_RS43500	7	SBAL678_RS23645/SBAL678_RS43790/SBAL678_RS40685/SBAL678_RS26305/SBAL678_RS26220/SBAL678_RS25380/SBAL678_RS29395
CC	GO:0031224	intrinsic component of membrane	19/58	193/584	0.572686	0.999986	SBAL678_RS23645/SBAL678_RS41630/SBAL678_RS24220/SBAL678_RS45030/SBAL678_RS31890/SBAL678_RS28225/SBAL678_RS24645/SBAL678_RS45225/SBAL678_RS29585/SBAL678_RS28850/SBAL678_RS43790/SBAL678_RS40685/SBAL678_RS26305/SBAL678_RS26220/SBAL678_RS41895/SBAL678_RS24825/SBAL678_RS43500/SBAL678_RS25380/SBAL678_RS29395	-/-/-/-/-/pntB/-/coxB/-/-/-/secG/-/-/-/-/mscL/rarD/-	19	12	SBAL678_RS41630/SBAL678_RS24220/SBAL678_RS45030/SBAL678_RS31890/SBAL678_RS28225/SBAL678_RS24645/SBAL678_RS45225/SBAL678_RS29585/SBAL678_RS28850/SBAL678_RS41895/SBAL678_RS24825/SBAL678_RS43500	7	SBAL678_RS23645/SBAL678_RS43790/SBAL678_RS40685/SBAL678_RS26305/SBAL678_RS26220/SBAL678_RS25380/SBAL678_RS29395
CC	GO:0044425	membrane part	19/58	200/584	0.65043	0.999986	SBAL678_RS23645/SBAL678_RS41630/SBAL678_RS24220/SBAL678_RS45030/SBAL678_RS31890/SBAL678_RS28225/SBAL678_RS24645/SBAL678_RS45225/SBAL678_RS29585/SBAL678_RS28850/SBAL678_RS43790/SBAL678_RS40685/SBAL678_RS26305/SBAL678_RS26220/SBAL678_RS41895/SBAL678_RS24825/SBAL678_RS43500/SBAL678_RS25380/SBAL678_RS29395	-/-/-/-/-/pntB/-/coxB/-/-/-/secG/-/-/-/-/mscL/rarD/-	19	12	SBAL678_RS41630/SBAL678_RS24220/SBAL678_RS45030/SBAL678_RS31890/SBAL678_RS28225/SBAL678_RS24645/SBAL678_RS45225/SBAL678_RS29585/SBAL678_RS28850/SBAL678_RS41895/SBAL678_RS24825/SBAL678_RS43500	7	SBAL678_RS23645/SBAL678_RS43790/SBAL678_RS40685/SBAL678_RS26305/SBAL678_RS26220/SBAL678_RS25380/SBAL678_RS29395
CC	GO:0019867	outer membrane	1/58	17/584	0.835426	0.999986	SBAL678_RS44675	-	1	1	SBAL678_RS44675	0
CC	GO:0043226	organelle	2/58	54/584	0.979887	0.999986	SBAL678_RS38970/SBAL678_RS38965	flgH/-	2	2	SBAL678_RS38970/SBAL678_RS38965	0
CC	GO:0043228	non-membrane-bounded organelle	2/58	54/584	0.979887	0.999986	SBAL678_RS38970/SBAL678_RS38965	flgH/-	2	2	SBAL678_RS38970/SBAL678_RS38965	0
CC	GO:0005623	cell	4/58	155/584	0.999986	0.999986	SBAL678_RS38255/SBAL678_RS38970/SBAL678_RS38965/SBAL678_RS24725	-/flgH/-/-	4	4	SBAL678_RS38255/SBAL678_RS38970/SBAL678_RS38965/SBAL678_RS24725	0
CC	GO:0044464	cell part	4/58	155/584	0.999986	0.999986	SBAL678_RS38255/SBAL678_RS38970/SBAL678_RS38965/SBAL678_RS24725	-/flgH/-/-	4	4	SBAL678_RS38255/SBAL678_RS38970/SBAL678_RS38965/SBAL678_RS24725	0
MF	GO:0050660	flavin adenine dinucleotide binding	9/155	27/1709	0.000370575	0.0429867	SBAL678_RS34245/SBAL678_RS33690/SBAL678_RS35330/SBAL678_RS27925/SBAL678_RS32345/SBAL678_RS30650/SBAL678_RS36920/SBAL678_RS44330/SBAL678_RS44055	-/-/-/-/-/-/-/-/dusB	9	6	SBAL678_RS34245/SBAL678_RS33690/SBAL678_RS35330/SBAL678_RS27925/SBAL678_RS32345/SBAL678_RS30650	3	SBAL678_RS36920/SBAL678_RS44330/SBAL678_RS44055
MF	GO:0016627	oxidoreductase activity, acting on the CH-CH group of donors	7/155	20/1709	0.00124121	0.0679552	SBAL678_RS34245/SBAL678_RS33690/SBAL678_RS35330/SBAL678_RS32345/SBAL678_RS36920/SBAL678_RS36525/SBAL678_RS44055	-/-/-/-/-/sdhC/dusB	7	5	SBAL678_RS34245/SBAL678_RS33690/SBAL678_RS35330/SBAL678_RS32345/SBAL678_RS36525	2	SBAL678_RS36920/SBAL678_RS44055
MF	GO:0016491	oxidoreductase activity	37/155	262/1709	0.00226073	0.0679552	SBAL678_RS34245/SBAL678_RS33690/SBAL678_RS23420/SBAL678_RS35330/SBAL678_RS37715/SBAL678_RS35435/SBAL678_RS28225/SBAL678_RS28670/SBAL678_RS27925/SBAL678_RS24830/SBAL678_RS24640/SBAL678_RS24645/SBAL678_RS42935/SBAL678_RS25835/SBAL678_RS26275/SBAL678_RS45225/SBAL678_RS32345/SBAL678_RS45240/SBAL678_RS36515/SBAL678_RS41675/SBAL678_RS30650/SBAL678_RS32805/SBAL678_RS36920/SBAL678_RS31080/SBAL678_RS42680…	-/-/fadB/-/fadJ/-/pntB/-/-/-/-/-/ttrA/-/-/coxB/-/-/sdhA/katG/-/-/-/-/mdh/sdhC/-/-/-/-/-/-/dsbB/-/dusB/phsA/epd	37	30	SBAL678_RS34245/SBAL678_RS33690/SBAL678_RS23420/SBAL678_RS35330/SBAL678_RS37715/SBAL678_RS35435/SBAL678_RS28225/SBAL678_RS28670/SBAL678_RS27925/SBAL678_RS24830/SBAL678_RS24640/SBAL678_RS24645/SBAL678_RS42935/SBAL678_RS25835/SBAL678_RS26275/SBAL678_RS45225/SBAL678_RS32345/SBAL678_RS45240/SBAL678_RS36515/SBAL678_RS41675/SBAL678_RS30650/SBAL678_RS31080/SBAL678_RS42680/SBAL678_RS36525/SBAL678_RS45375…	7	SBAL678_RS32805/SBAL678_RS36920/SBAL678_RS41755/SBAL678_RS44330/SBAL678_RS32625/SBAL678_RS44055/SBAL678_RS41915
MF	GO:0050662	coenzyme binding	17/155	92/1709	0.00271616	0.0679552	SBAL678_RS34245/SBAL678_RS33690/SBAL678_RS35330/SBAL678_RS35435/SBAL678_RS36470/SBAL678_RS28225/SBAL678_RS27925/SBAL678_RS35815/SBAL678_RS32345/SBAL678_RS30650/SBAL678_RS36920/SBAL678_RS41430/SBAL678_RS44330/SBAL678_RS41480/SBAL678_RS44055/SBAL678_RS29675/SBAL678_RS36055	-/-/-/-/cobB/pntB/-/-/-/-/-/-/-/-/dusB/hemL/-	17	13	SBAL678_RS34245/SBAL678_RS33690/SBAL678_RS35330/SBAL678_RS35435/SBAL678_RS36470/SBAL678_RS28225/SBAL678_RS27925/SBAL678_RS35815/SBAL678_RS32345/SBAL678_RS30650/SBAL678_RS41430/SBAL678_RS41480/SBAL678_RS36055	4	SBAL678_RS36920/SBAL678_RS44330/SBAL678_RS44055/SBAL678_RS29675
MF	GO:0048037	cofactor binding	26/155	167/1709	0.0029291	0.0679552	SBAL678_RS34245/SBAL678_RS33690/SBAL678_RS35330/SBAL678_RS35435/SBAL678_RS36470/SBAL678_RS28225/SBAL678_RS27925/SBAL678_RS35815/SBAL678_RS24640/SBAL678_RS25835/SBAL678_RS26275/SBAL678_RS45225/SBAL678_RS32345/SBAL678_RS41675/SBAL678_RS30650/SBAL678_RS36920/SBAL678_RS29760/SBAL678_RS41430/SBAL678_RS44330/SBAL678_RS26270/SBAL678_RS41480/SBAL678_RS46110/SBAL678_RS44055/SBAL678_RS29675/SBAL678_RS36490…	-/-/-/-/cobB/pntB/-/-/-/-/-/coxB/-/katG/-/-/-/-/-/-/-/hemN/dusB/hemL/sucD/-	26	20	SBAL678_RS34245/SBAL678_RS33690/SBAL678_RS35330/SBAL678_RS35435/SBAL678_RS36470/SBAL678_RS28225/SBAL678_RS27925/SBAL678_RS35815/SBAL678_RS24640/SBAL678_RS25835/SBAL678_RS26275/SBAL678_RS45225/SBAL678_RS32345/SBAL678_RS41675/SBAL678_RS30650/SBAL678_RS29760/SBAL678_RS41430/SBAL678_RS26270/SBAL678_RS41480/SBAL678_RS36055	6	SBAL678_RS36920/SBAL678_RS44330/SBAL678_RS46110/SBAL678_RS44055/SBAL678_RS29675/SBAL678_RS36490
MF	GO:0003676	nucleic acid binding	37/155	295/1709	0.0174425	0.337222	SBAL678_RS39925/SBAL678_RS34240/SBAL678_RS26985/SBAL678_RS37870/SBAL678_RS46270/SBAL678_RS28000/SBAL678_RS42350/SBAL678_RS23845/SBAL678_RS37210/SBAL678_RS33610/SBAL678_RS39590/SBAL678_RS36285/SBAL678_RS35290/SBAL678_RS35900/SBAL678_RS31005/SBAL678_RS30310/SBAL678_RS39490/SBAL678_RS27875/SBAL678_RS32405/SBAL678_RS43360/SBAL678_RS27990/SBAL678_RS29190/SBAL678_RS24675/SBAL678_RS25340/SBAL678_RS42165…	rpoS/-/-/-/rnpA/-/-/hutC/-/-/-/infA/-/trmJ/-/-/mutY/-/rnt/-/dbpA/-/-/slmA/rluA/-/-/parE/yhbY/rho/-/cspD/-/rluC/rnhB/metG/-	37	12	SBAL678_RS34240/SBAL678_RS26985/SBAL678_RS42350/SBAL678_RS37210/SBAL678_RS43360/SBAL678_RS29190/SBAL678_RS24675/SBAL678_RS32720/SBAL678_RS45395/SBAL678_RS36300/SBAL678_RS28665/SBAL678_RS24625	25	SBAL678_RS39925/SBAL678_RS37870/SBAL678_RS46270/SBAL678_RS28000/SBAL678_RS23845/SBAL678_RS33610/SBAL678_RS39590/SBAL678_RS36285/SBAL678_RS35290/SBAL678_RS35900/SBAL678_RS31005/SBAL678_RS30310/SBAL678_RS39490/SBAL678_RS27875/SBAL678_RS32405/SBAL678_RS27990/SBAL678_RS25340/SBAL678_RS42165/SBAL678_RS25060/SBAL678_RS27555/SBAL678_RS40715/SBAL678_RS44010/SBAL678_RS32270/SBAL678_RS30980/SBAL678_RS36255
MF	GO:0020037	heme binding	6/155	27/1709	0.0300169	0.464617	SBAL678_RS24640/SBAL678_RS25835/SBAL678_RS26275/SBAL678_RS45225/SBAL678_RS41675/SBAL678_RS26270	-/-/-/coxB/katG/-	6	6	SBAL678_RS24640/SBAL678_RS25835/SBAL678_RS26275/SBAL678_RS45225/SBAL678_RS41675/SBAL678_RS26270	0
MF	GO:0046906	tetrapyrrole binding	6/155	28/1709	0.0354289	0.464617	SBAL678_RS24640/SBAL678_RS25835/SBAL678_RS26275/SBAL678_RS45225/SBAL678_RS41675/SBAL678_RS26270	-/-/-/coxB/katG/-	6	6	SBAL678_RS24640/SBAL678_RS25835/SBAL678_RS26275/SBAL678_RS45225/SBAL678_RS41675/SBAL678_RS26270	0
MF	GO:0043168	anion binding	35/155	290/1709	0.0360479	0.464617	SBAL678_RS34245/SBAL678_RS33690/SBAL678_RS35330/SBAL678_RS35435/SBAL678_RS36470/SBAL678_RS27925/SBAL678_RS35815/SBAL678_RS35835/SBAL678_RS28000/SBAL678_RS27805/SBAL678_RS33610/SBAL678_RS32345/SBAL678_RS30650/SBAL678_RS35160/SBAL678_RS40365/SBAL678_RS30310/SBAL678_RS46260/SBAL678_RS36920/SBAL678_RS27990/SBAL678_RS24675/SBAL678_RS41430/SBAL678_RS27880/SBAL678_RS44330/SBAL678_RS41480/SBAL678_RS27605…	-/-/-/-/cobB/-/-/ilvN/-/-/-/-/-/-/-/-/mnmE/-/dbpA/-/-/-/-/-/modC/parE/rho/-/ftsY/-/dusB/metG/hemL/clpA/-	35	19	SBAL678_RS34245/SBAL678_RS33690/SBAL678_RS35330/SBAL678_RS35435/SBAL678_RS36470/SBAL678_RS27925/SBAL678_RS35815/SBAL678_RS35835/SBAL678_RS27805/SBAL678_RS32345/SBAL678_RS30650/SBAL678_RS40365/SBAL678_RS24675/SBAL678_RS41430/SBAL678_RS41480/SBAL678_RS27605/SBAL678_RS31255/SBAL678_RS36290/SBAL678_RS36055	16	SBAL678_RS28000/SBAL678_RS33610/SBAL678_RS35160/SBAL678_RS30310/SBAL678_RS46260/SBAL678_RS36920/SBAL678_RS27990/SBAL678_RS27880/SBAL678_RS44330/SBAL678_RS27555/SBAL678_RS44010/SBAL678_RS39225/SBAL678_RS45145/SBAL678_RS44055/SBAL678_RS36255/SBAL678_RS29675
MF	GO:0009055	electron transfer activity	7/155	38/1709	0.0502863	0.575418	SBAL678_RS24830/SBAL678_RS24640/SBAL678_RS24645/SBAL678_RS25835/SBAL678_RS26275/SBAL678_RS45225/SBAL678_RS26270	-/-/-/-/-/coxB/-	7	7	SBAL678_RS24830/SBAL678_RS24640/SBAL678_RS24645/SBAL678_RS25835/SBAL678_RS26275/SBAL678_RS45225/SBAL678_RS26270	0
MF	GO:0016987	sigma factor activity	3/155	10/1709	0.0545655	0.575418	SBAL678_RS39925/SBAL678_RS42350/SBAL678_RS29190	rpoS/-/-	3	2	SBAL678_RS42350/SBAL678_RS29190	1	SBAL678_RS39925
MF	GO:0008565	protein transporter activity	3/155	11/1709	0.0701743	0.678351	SBAL678_RS30420/SBAL678_RS40685/SBAL678_RS31835	pomA/secG/-	3	2	SBAL678_RS30420/SBAL678_RS31835	1	SBAL678_RS40685
MF	GO:0003723	RNA binding	10/155	68/1709	0.0816105	0.728217	SBAL678_RS37870/SBAL678_RS46270/SBAL678_RS36285/SBAL678_RS35900/SBAL678_RS27875/SBAL678_RS42165/SBAL678_RS40715/SBAL678_RS44010/SBAL678_RS32270/SBAL678_RS36255	-/rnpA/infA/trmJ/-/rluA/yhbY/rho/rluC/metG	10	0		10	SBAL678_RS37870/SBAL678_RS46270/SBAL678_RS36285/SBAL678_RS35900/SBAL678_RS27875/SBAL678_RS42165/SBAL678_RS40715/SBAL678_RS44010/SBAL678_RS32270/SBAL678_RS36255
MF	GO:0036094	small molecule binding	36/155	323/1709	0.0929703	0.770325	SBAL678_RS34245/SBAL678_RS33690/SBAL678_RS35330/SBAL678_RS35435/SBAL678_RS36470/SBAL678_RS28225/SBAL678_RS27925/SBAL678_RS35815/SBAL678_RS35835/SBAL678_RS28000/SBAL678_RS27805/SBAL678_RS33610/SBAL678_RS32345/SBAL678_RS30650/SBAL678_RS35160/SBAL678_RS40365/SBAL678_RS30310/SBAL678_RS46260/SBAL678_RS36920/SBAL678_RS27990/SBAL678_RS24675/SBAL678_RS41430/SBAL678_RS27880/SBAL678_RS44330/SBAL678_RS41480…	-/-/-/-/cobB/pntB/-/-/ilvN/-/-/-/-/-/-/-/-/mnmE/-/dbpA/-/-/-/-/-/modC/parE/rho/-/ftsY/-/dusB/metG/hemL/clpA/-	36	20	SBAL678_RS34245/SBAL678_RS33690/SBAL678_RS35330/SBAL678_RS35435/SBAL678_RS36470/SBAL678_RS28225/SBAL678_RS27925/SBAL678_RS35815/SBAL678_RS35835/SBAL678_RS27805/SBAL678_RS32345/SBAL678_RS30650/SBAL678_RS40365/SBAL678_RS24675/SBAL678_RS41430/SBAL678_RS41480/SBAL678_RS27605/SBAL678_RS31255/SBAL678_RS36290/SBAL678_RS36055	16	SBAL678_RS28000/SBAL678_RS33610/SBAL678_RS35160/SBAL678_RS30310/SBAL678_RS46260/SBAL678_RS36920/SBAL678_RS27990/SBAL678_RS27880/SBAL678_RS44330/SBAL678_RS27555/SBAL678_RS44010/SBAL678_RS39225/SBAL678_RS45145/SBAL678_RS44055/SBAL678_RS36255/SBAL678_RS29675
MF	GO:0030170	pyridoxal phosphate binding	4/155	21/1709	0.115599	0.810731	SBAL678_RS35815/SBAL678_RS41480/SBAL678_RS29675/SBAL678_RS36055	-/-/hemL/-	4	3	SBAL678_RS35815/SBAL678_RS41480/SBAL678_RS36055	1	SBAL678_RS29675
MF	GO:0070279	vitamin B6 binding	4/155	21/1709	0.115599	0.810731	SBAL678_RS35815/SBAL678_RS41480/SBAL678_RS29675/SBAL678_RS36055	-/-/hemL/-	4	3	SBAL678_RS35815/SBAL678_RS41480/SBAL678_RS36055	1	SBAL678_RS29675
MF	GO:0043167	ion binding	41/155	384/1709	0.126965	0.810731	SBAL678_RS34245/SBAL678_RS33690/SBAL678_RS35330/SBAL678_RS35435/SBAL678_RS36470/SBAL678_RS27925/SBAL678_RS35815/SBAL678_RS35835/SBAL678_RS39360/SBAL678_RS42935/SBAL678_RS28000/SBAL678_RS27805/SBAL678_RS33610/SBAL678_RS45225/SBAL678_RS32345/SBAL678_RS30650/SBAL678_RS35160/SBAL678_RS40365/SBAL678_RS30310/SBAL678_RS46260/SBAL678_RS36920/SBAL678_RS45235/SBAL678_RS35760/SBAL678_RS27990/SBAL678_RS24675…	-/-/-/-/cobB/-/-/ilvN/-/ttrA/-/-/-/coxB/-/-/-/-/-/mnmE/-/-/can/dbpA/-/-/-/-/-/modC/parE/rho/-/ftsY/-/dusB/metG/hemL/clpA/phsA/-	41	24	SBAL678_RS34245/SBAL678_RS33690/SBAL678_RS35330/SBAL678_RS35435/SBAL678_RS36470/SBAL678_RS27925/SBAL678_RS35815/SBAL678_RS35835/SBAL678_RS39360/SBAL678_RS42935/SBAL678_RS27805/SBAL678_RS45225/SBAL678_RS32345/SBAL678_RS30650/SBAL678_RS40365/SBAL678_RS45235/SBAL678_RS24675/SBAL678_RS41430/SBAL678_RS41480/SBAL678_RS27605/SBAL678_RS31255/SBAL678_RS36290/SBAL678_RS26205/SBAL678_RS36055	17	SBAL678_RS28000/SBAL678_RS33610/SBAL678_RS35160/SBAL678_RS30310/SBAL678_RS46260/SBAL678_RS36920/SBAL678_RS35760/SBAL678_RS27990/SBAL678_RS27880/SBAL678_RS44330/SBAL678_RS27555/SBAL678_RS44010/SBAL678_RS39225/SBAL678_RS45145/SBAL678_RS44055/SBAL678_RS36255/SBAL678_RS29675
MF	GO:0000166	nucleotide binding	31/155	282/1709	0.132792	0.810731	SBAL678_RS34245/SBAL678_RS33690/SBAL678_RS35330/SBAL678_RS35435/SBAL678_RS36470/SBAL678_RS28225/SBAL678_RS27925/SBAL678_RS28000/SBAL678_RS27805/SBAL678_RS33610/SBAL678_RS32345/SBAL678_RS30650/SBAL678_RS35160/SBAL678_RS40365/SBAL678_RS30310/SBAL678_RS46260/SBAL678_RS36920/SBAL678_RS27990/SBAL678_RS24675/SBAL678_RS41430/SBAL678_RS27880/SBAL678_RS44330/SBAL678_RS27605/SBAL678_RS27555/SBAL678_RS44010…	-/-/-/-/cobB/pntB/-/-/-/-/-/-/-/-/-/mnmE/-/dbpA/-/-/-/-/modC/parE/rho/-/ftsY/-/dusB/metG/clpA	31	16	SBAL678_RS34245/SBAL678_RS33690/SBAL678_RS35330/SBAL678_RS35435/SBAL678_RS36470/SBAL678_RS28225/SBAL678_RS27925/SBAL678_RS27805/SBAL678_RS32345/SBAL678_RS30650/SBAL678_RS40365/SBAL678_RS24675/SBAL678_RS41430/SBAL678_RS27605/SBAL678_RS31255/SBAL678_RS36290	15	SBAL678_RS28000/SBAL678_RS33610/SBAL678_RS35160/SBAL678_RS30310/SBAL678_RS46260/SBAL678_RS36920/SBAL678_RS27990/SBAL678_RS27880/SBAL678_RS44330/SBAL678_RS27555/SBAL678_RS44010/SBAL678_RS39225/SBAL678_RS45145/SBAL678_RS44055/SBAL678_RS36255
MF	GO:1901265	nucleoside phosphate binding	31/155	282/1709	0.132792	0.810731	SBAL678_RS34245/SBAL678_RS33690/SBAL678_RS35330/SBAL678_RS35435/SBAL678_RS36470/SBAL678_RS28225/SBAL678_RS27925/SBAL678_RS28000/SBAL678_RS27805/SBAL678_RS33610/SBAL678_RS32345/SBAL678_RS30650/SBAL678_RS35160/SBAL678_RS40365/SBAL678_RS30310/SBAL678_RS46260/SBAL678_RS36920/SBAL678_RS27990/SBAL678_RS24675/SBAL678_RS41430/SBAL678_RS27880/SBAL678_RS44330/SBAL678_RS27605/SBAL678_RS27555/SBAL678_RS44010…	-/-/-/-/cobB/pntB/-/-/-/-/-/-/-/-/-/mnmE/-/dbpA/-/-/-/-/modC/parE/rho/-/ftsY/-/dusB/metG/clpA	31	16	SBAL678_RS34245/SBAL678_RS33690/SBAL678_RS35330/SBAL678_RS35435/SBAL678_RS36470/SBAL678_RS28225/SBAL678_RS27925/SBAL678_RS27805/SBAL678_RS32345/SBAL678_RS30650/SBAL678_RS40365/SBAL678_RS24675/SBAL678_RS41430/SBAL678_RS27605/SBAL678_RS31255/SBAL678_RS36290	15	SBAL678_RS28000/SBAL678_RS33610/SBAL678_RS35160/SBAL678_RS30310/SBAL678_RS46260/SBAL678_RS36920/SBAL678_RS27990/SBAL678_RS27880/SBAL678_RS44330/SBAL678_RS27555/SBAL678_RS44010/SBAL678_RS39225/SBAL678_RS45145/SBAL678_RS44055/SBAL678_RS36255
MF	GO:0016836	hydro-lyase activity	3/155	15/1709	0.148621	0.862004	SBAL678_RS43885/SBAL678_RS36060/SBAL678_RS35760	acnB/hisB/can	3	2	SBAL678_RS43885/SBAL678_RS36060	1	SBAL678_RS35760
MF	GO:0016866	intramolecular transferase activity	4/155	24/1709	0.166824	0.903725	SBAL678_RS37870/SBAL678_RS31455/SBAL678_RS42165/SBAL678_RS32270	-/-/rluA/rluC	4	1	SBAL678_RS31455	3	SBAL678_RS37870/SBAL678_RS42165/SBAL678_RS32270
MF	GO:0016835	carbon-oxygen lyase activity	3/155	16/1709	0.171396	0.903725	SBAL678_RS43885/SBAL678_RS36060/SBAL678_RS35760	acnB/hisB/can	3	2	SBAL678_RS43885/SBAL678_RS36060	1	SBAL678_RS35760
MF	GO:0019842	vitamin binding	4/155	25/1709	0.185452	0.935324	SBAL678_RS35815/SBAL678_RS41480/SBAL678_RS29675/SBAL678_RS36055	-/-/hemL/-	4	3	SBAL678_RS35815/SBAL678_RS41480/SBAL678_RS36055	1	SBAL678_RS29675
MF	GO:0009982	pseudouridine synthase activity	3/155	18/1709	0.219526	0.998558	SBAL678_RS37870/SBAL678_RS42165/SBAL678_RS32270	-/rluA/rluC	3	0		3	SBAL678_RS37870/SBAL678_RS42165/SBAL678_RS32270
MF	GO:0019001	guanyl nucleotide binding	4/155	27/1709	0.224552	0.998558	SBAL678_RS40365/SBAL678_RS46260/SBAL678_RS39225/SBAL678_RS45145	-/mnmE/-/ftsY	4	1	SBAL678_RS40365	3	SBAL678_RS46260/SBAL678_RS39225/SBAL678_RS45145
MF	GO:0032561	guanyl ribonucleotide binding	4/155	27/1709	0.224552	0.998558	SBAL678_RS40365/SBAL678_RS46260/SBAL678_RS39225/SBAL678_RS45145	-/mnmE/-/ftsY	4	1	SBAL678_RS40365	3	SBAL678_RS46260/SBAL678_RS39225/SBAL678_RS45145
MF	GO:0016614	oxidoreductase activity, acting on CH-OH group of donors	5/155	38/1709	0.257859	0.998558	SBAL678_RS23420/SBAL678_RS37715/SBAL678_RS27925/SBAL678_RS42680/SBAL678_RS44330	fadB/fadJ/-/mdh/-	5	4	SBAL678_RS23420/SBAL678_RS37715/SBAL678_RS27925/SBAL678_RS42680	1	SBAL678_RS44330
MF	GO:0016684	oxidoreductase activity, acting on peroxide as acceptor	2/155	11/1709	0.262943	0.998558	SBAL678_RS41675/SBAL678_RS26850	katG/-	2	2	SBAL678_RS41675/SBAL678_RS26850	0
MF	GO:0030151	molybdenum ion binding	2/155	11/1709	0.262943	0.998558	SBAL678_RS42935/SBAL678_RS26205	ttrA/phsA	2	2	SBAL678_RS42935/SBAL678_RS26205	0
MF	GO:0003677	DNA binding	19/155	180/1709	0.269074	0.998558	SBAL678_RS39925/SBAL678_RS34240/SBAL678_RS26985/SBAL678_RS42350/SBAL678_RS23845/SBAL678_RS39590/SBAL678_RS35290/SBAL678_RS31005/SBAL678_RS39490/SBAL678_RS43360/SBAL678_RS29190/SBAL678_RS24675/SBAL678_RS25340/SBAL678_RS32720/SBAL678_RS27555/SBAL678_RS45395/SBAL678_RS36300/SBAL678_RS28665/SBAL678_RS24625	rpoS/-/-/-/hutC/-/-/-/mutY/-/-/-/slmA/-/parE/-/cspD/-/-	19	11	SBAL678_RS34240/SBAL678_RS26985/SBAL678_RS42350/SBAL678_RS43360/SBAL678_RS29190/SBAL678_RS24675/SBAL678_RS32720/SBAL678_RS45395/SBAL678_RS36300/SBAL678_RS28665/SBAL678_RS24625	8	SBAL678_RS39925/SBAL678_RS23845/SBAL678_RS39590/SBAL678_RS35290/SBAL678_RS31005/SBAL678_RS39490/SBAL678_RS25340/SBAL678_RS27555
MF	GO:0016853	isomerase activity	6/155	49/1709	0.281141	0.998558	SBAL678_RS37870/SBAL678_RS31455/SBAL678_RS42165/SBAL678_RS40690/SBAL678_RS27555/SBAL678_RS32270	-/-/rluA/-/parE/rluC	6	1	SBAL678_RS31455	5	SBAL678_RS37870/SBAL678_RS42165/SBAL678_RS40690/SBAL678_RS27555/SBAL678_RS32270
MF	GO:0140101	catalytic activity, acting on a tRNA	4/155	32/1709	0.329224	0.998558	SBAL678_RS46270/SBAL678_RS36920/SBAL678_RS44055/SBAL678_RS36255	rnpA/-/dusB/metG	4	0		4	SBAL678_RS46270/SBAL678_RS36920/SBAL678_RS44055/SBAL678_RS36255
MF	GO:0140098	catalytic activity, acting on RNA	6/155	52/1709	0.330765	0.998558	SBAL678_RS46270/SBAL678_RS35900/SBAL678_RS36920/SBAL678_RS27655/SBAL678_RS44055/SBAL678_RS36255	rnpA/trmJ/-/-/dusB/metG	6	0		6	SBAL678_RS46270/SBAL678_RS35900/SBAL678_RS36920/SBAL678_RS27655/SBAL678_RS44055/SBAL678_RS36255
MF	GO:0008173	RNA methyltransferase activity	2/155	13/1709	0.332842	0.998558	SBAL678_RS35900/SBAL678_RS27655	trmJ/-	2	0		2	SBAL678_RS35900/SBAL678_RS27655
MF	GO:0016757	transferase activity, transferring glycosyl groups	2/155	13/1709	0.332842	0.998558	SBAL678_RS46025/SBAL678_RS30975	-/lpxB	2	0		2	SBAL678_RS46025/SBAL678_RS30975
MF	GO:0001882	nucleoside binding	3/155	24/1709	0.373328	0.998558	SBAL678_RS46260/SBAL678_RS39225/SBAL678_RS45145	mnmE/-/ftsY	3	0		3	SBAL678_RS46260/SBAL678_RS39225/SBAL678_RS45145
MF	GO:0001883	purine nucleoside binding	3/155	24/1709	0.373328	0.998558	SBAL678_RS46260/SBAL678_RS39225/SBAL678_RS45145	mnmE/-/ftsY	3	0		3	SBAL678_RS46260/SBAL678_RS39225/SBAL678_RS45145
MF	GO:0005525	GTP binding	3/155	24/1709	0.373328	0.998558	SBAL678_RS46260/SBAL678_RS39225/SBAL678_RS45145	mnmE/-/ftsY	3	0		3	SBAL678_RS46260/SBAL678_RS39225/SBAL678_RS45145
MF	GO:0032549	ribonucleoside binding	3/155	24/1709	0.373328	0.998558	SBAL678_RS46260/SBAL678_RS39225/SBAL678_RS45145	mnmE/-/ftsY	3	0		3	SBAL678_RS46260/SBAL678_RS39225/SBAL678_RS45145
MF	GO:0032550	purine ribonucleoside binding	3/155	24/1709	0.373328	0.998558	SBAL678_RS46260/SBAL678_RS39225/SBAL678_RS45145	mnmE/-/ftsY	3	0		3	SBAL678_RS46260/SBAL678_RS39225/SBAL678_RS45145
MF	GO:0016746	transferase activity, transferring acyl groups	7/155	67/1709	0.406421	0.998558	SBAL678_RS23415/SBAL678_RS24220/SBAL678_RS37720/SBAL678_RS32300/SBAL678_RS43260/SBAL678_RS44375/SBAL678_RS30210	fadA/-/fadI/-/-/prpC/-	7	5	SBAL678_RS23415/SBAL678_RS24220/SBAL678_RS37720/SBAL678_RS44375/SBAL678_RS30210	2	SBAL678_RS32300/SBAL678_RS43260
MF	GO:0010181	FMN binding	2/155	16/1709	0.43355	0.998558	SBAL678_RS35435/SBAL678_RS41430	-/-	2	2	SBAL678_RS35435/SBAL678_RS41430	0
MF	GO:0016209	antioxidant activity	2/155	16/1709	0.43355	0.998558	SBAL678_RS41675/SBAL678_RS26850	katG/-	2	2	SBAL678_RS41675/SBAL678_RS26850	0
MF	GO:0016616	oxidoreductase activity, acting on the CH-OH group of donors, NAD or NADP as acceptor	3/155	27/1709	0.449248	0.998558	SBAL678_RS23420/SBAL678_RS37715/SBAL678_RS42680	fadB/fadJ/mdh	3	3	SBAL678_RS23420/SBAL678_RS37715/SBAL678_RS42680	0
MF	GO:0005515	protein binding	10/155	105/1709	0.48625	0.998558	SBAL678_RS27095/SBAL678_RS29040/SBAL678_RS39730/SBAL678_RS24675/SBAL678_RS30580/SBAL678_RS28695/SBAL678_RS42395/SBAL678_RS32065/SBAL678_RS44200/SBAL678_RS35795	-/-/-/-/-/-/-/-/-/-	10	7	SBAL678_RS27095/SBAL678_RS39730/SBAL678_RS24675/SBAL678_RS30580/SBAL678_RS28695/SBAL678_RS42395/SBAL678_RS44200	3	SBAL678_RS29040/SBAL678_RS32065/SBAL678_RS35795
MF	GO:0004518	nuclease activity	2/155	20/1709	0.554071	0.998558	SBAL678_RS46270/SBAL678_RS27675	rnpA/-	2	0		2	SBAL678_RS46270/SBAL678_RS27675
MF	GO:0032553	ribonucleotide binding	20/155	224/1709	0.571086	0.998558	SBAL678_RS35435/SBAL678_RS28000/SBAL678_RS27805/SBAL678_RS33610/SBAL678_RS35160/SBAL678_RS40365/SBAL678_RS30310/SBAL678_RS46260/SBAL678_RS27990/SBAL678_RS24675/SBAL678_RS41430/SBAL678_RS27880/SBAL678_RS27605/SBAL678_RS27555/SBAL678_RS44010/SBAL678_RS39225/SBAL678_RS45145/SBAL678_RS31255/SBAL678_RS36255/SBAL678_RS36290	-/-/-/-/-/-/-/mnmE/dbpA/-/-/-/modC/parE/rho/-/ftsY/-/metG/clpA	20	8	SBAL678_RS35435/SBAL678_RS27805/SBAL678_RS40365/SBAL678_RS24675/SBAL678_RS41430/SBAL678_RS27605/SBAL678_RS31255/SBAL678_RS36290	12	SBAL678_RS28000/SBAL678_RS33610/SBAL678_RS35160/SBAL678_RS30310/SBAL678_RS46260/SBAL678_RS27990/SBAL678_RS27880/SBAL678_RS27555/SBAL678_RS44010/SBAL678_RS39225/SBAL678_RS45145/SBAL678_RS36255
MF	GO:0008144	drug binding	19/155	214/1709	0.581689	0.998558	SBAL678_RS35815/SBAL678_RS28000/SBAL678_RS27805/SBAL678_RS33610/SBAL678_RS35160/SBAL678_RS40365/SBAL678_RS30310/SBAL678_RS27990/SBAL678_RS24675/SBAL678_RS27880/SBAL678_RS41480/SBAL678_RS27605/SBAL678_RS27555/SBAL678_RS44010/SBAL678_RS31255/SBAL678_RS36255/SBAL678_RS29675/SBAL678_RS36290/SBAL678_RS36055	-/-/-/-/-/-/-/dbpA/-/-/-/modC/parE/rho/-/metG/hemL/clpA/-	19	9	SBAL678_RS35815/SBAL678_RS27805/SBAL678_RS40365/SBAL678_RS24675/SBAL678_RS41480/SBAL678_RS27605/SBAL678_RS31255/SBAL678_RS36290/SBAL678_RS36055	10	SBAL678_RS28000/SBAL678_RS33610/SBAL678_RS35160/SBAL678_RS30310/SBAL678_RS27990/SBAL678_RS27880/SBAL678_RS27555/SBAL678_RS44010/SBAL678_RS36255/SBAL678_RS29675
MF	GO:0016829	lyase activity	5/155	56/1709	0.585142	0.998558	SBAL678_RS43885/SBAL678_RS29225/SBAL678_RS36060/SBAL678_RS35760/SBAL678_RS33305	acnB/-/hisB/can/pabB	5	2	SBAL678_RS43885/SBAL678_RS36060	3	SBAL678_RS29225/SBAL678_RS35760/SBAL678_RS33305
MF	GO:0097367	carbohydrate derivative binding	20/155	228/1709	0.605971	0.998558	SBAL678_RS35435/SBAL678_RS28000/SBAL678_RS27805/SBAL678_RS33610/SBAL678_RS35160/SBAL678_RS40365/SBAL678_RS30310/SBAL678_RS46260/SBAL678_RS27990/SBAL678_RS24675/SBAL678_RS41430/SBAL678_RS27880/SBAL678_RS27605/SBAL678_RS27555/SBAL678_RS44010/SBAL678_RS39225/SBAL678_RS45145/SBAL678_RS31255/SBAL678_RS36255/SBAL678_RS36290	-/-/-/-/-/-/-/mnmE/dbpA/-/-/-/modC/parE/rho/-/ftsY/-/metG/clpA	20	8	SBAL678_RS35435/SBAL678_RS27805/SBAL678_RS40365/SBAL678_RS24675/SBAL678_RS41430/SBAL678_RS27605/SBAL678_RS31255/SBAL678_RS36290	12	SBAL678_RS28000/SBAL678_RS33610/SBAL678_RS35160/SBAL678_RS30310/SBAL678_RS46260/SBAL678_RS27990/SBAL678_RS27880/SBAL678_RS27555/SBAL678_RS44010/SBAL678_RS39225/SBAL678_RS45145/SBAL678_RS36255
MF	GO:0017111	nucleoside-triphosphatase activity	6/155	69/1709	0.607913	0.998558	SBAL678_RS27805/SBAL678_RS35160/SBAL678_RS38970/SBAL678_RS27605/SBAL678_RS27555/SBAL678_RS31255	-/-/flgH/modC/parE/-	6	4	SBAL678_RS27805/SBAL678_RS38970/SBAL678_RS27605/SBAL678_RS31255	2	SBAL678_RS35160/SBAL678_RS27555
MF	GO:0016903	oxidoreductase activity, acting on the aldehyde or oxo group of donors	1/155	10/1709	0.614571	0.998558	SBAL678_RS41915	epd	1	0		1	SBAL678_RS41915
MF	GO:0032555	purine ribonucleotide binding	18/155	208/1709	0.62843	0.998558	SBAL678_RS28000/SBAL678_RS27805/SBAL678_RS33610/SBAL678_RS35160/SBAL678_RS40365/SBAL678_RS30310/SBAL678_RS46260/SBAL678_RS27990/SBAL678_RS24675/SBAL678_RS27880/SBAL678_RS27605/SBAL678_RS27555/SBAL678_RS44010/SBAL678_RS39225/SBAL678_RS45145/SBAL678_RS31255/SBAL678_RS36255/SBAL678_RS36290	-/-/-/-/-/-/mnmE/dbpA/-/-/modC/parE/rho/-/ftsY/-/metG/clpA	18	6	SBAL678_RS27805/SBAL678_RS40365/SBAL678_RS24675/SBAL678_RS27605/SBAL678_RS31255/SBAL678_RS36290	12	SBAL678_RS28000/SBAL678_RS33610/SBAL678_RS35160/SBAL678_RS30310/SBAL678_RS46260/SBAL678_RS27990/SBAL678_RS27880/SBAL678_RS27555/SBAL678_RS44010/SBAL678_RS39225/SBAL678_RS45145/SBAL678_RS36255
MF	GO:0016830	carbon-carbon lyase activity	2/155	23/1709	0.631965	0.998558	SBAL678_RS29225/SBAL678_RS33305	-/pabB	2	0		2	SBAL678_RS29225/SBAL678_RS33305
MF	GO:0016887	ATPase activity	5/155	59/1709	0.633024	0.998558	SBAL678_RS27805/SBAL678_RS35160/SBAL678_RS27605/SBAL678_RS27555/SBAL678_RS31255	-/-/modC/parE/-	5	3	SBAL678_RS27805/SBAL678_RS27605/SBAL678_RS31255	2	SBAL678_RS35160/SBAL678_RS27555
MF	GO:0016462	pyrophosphatase activity	6/155	71/1709	0.636653	0.998558	SBAL678_RS27805/SBAL678_RS35160/SBAL678_RS38970/SBAL678_RS27605/SBAL678_RS27555/SBAL678_RS31255	-/-/flgH/modC/parE/-	6	4	SBAL678_RS27805/SBAL678_RS38970/SBAL678_RS27605/SBAL678_RS31255	2	SBAL678_RS35160/SBAL678_RS27555
MF	GO:0016818	hydrolase activity, acting on acid anhydrides, in phosphorus-containing anhydrides	6/155	71/1709	0.636653	0.998558	SBAL678_RS27805/SBAL678_RS35160/SBAL678_RS38970/SBAL678_RS27605/SBAL678_RS27555/SBAL678_RS31255	-/-/flgH/modC/parE/-	6	4	SBAL678_RS27805/SBAL678_RS38970/SBAL678_RS27605/SBAL678_RS31255	2	SBAL678_RS35160/SBAL678_RS27555
MF	GO:0017076	purine nucleotide binding	18/155	209/1709	0.637131	0.998558	SBAL678_RS28000/SBAL678_RS27805/SBAL678_RS33610/SBAL678_RS35160/SBAL678_RS40365/SBAL678_RS30310/SBAL678_RS46260/SBAL678_RS27990/SBAL678_RS24675/SBAL678_RS27880/SBAL678_RS27605/SBAL678_RS27555/SBAL678_RS44010/SBAL678_RS39225/SBAL678_RS45145/SBAL678_RS31255/SBAL678_RS36255/SBAL678_RS36290	-/-/-/-/-/-/mnmE/dbpA/-/-/modC/parE/rho/-/ftsY/-/metG/clpA	18	6	SBAL678_RS27805/SBAL678_RS40365/SBAL678_RS24675/SBAL678_RS27605/SBAL678_RS31255/SBAL678_RS36290	12	SBAL678_RS28000/SBAL678_RS33610/SBAL678_RS35160/SBAL678_RS30310/SBAL678_RS46260/SBAL678_RS27990/SBAL678_RS27880/SBAL678_RS27555/SBAL678_RS44010/SBAL678_RS39225/SBAL678_RS45145/SBAL678_RS36255
MF	GO:0008134	transcription factor binding	1/155	11/1709	0.649734	0.998558	SBAL678_RS24675	-	1	1	SBAL678_RS24675	0
MF	GO:0016817	hydrolase activity, acting on acid anhydrides	6/155	72/1709	0.650556	0.998558	SBAL678_RS27805/SBAL678_RS35160/SBAL678_RS38970/SBAL678_RS27605/SBAL678_RS27555/SBAL678_RS31255	-/-/flgH/modC/parE/-	6	4	SBAL678_RS27805/SBAL678_RS38970/SBAL678_RS27605/SBAL678_RS31255	2	SBAL678_RS35160/SBAL678_RS27555
MF	GO:0046914	transition metal ion binding	5/155	61/1709	0.663035	0.998558	SBAL678_RS42935/SBAL678_RS45225/SBAL678_RS45235/SBAL678_RS35760/SBAL678_RS26205	ttrA/coxB/-/can/phsA	5	4	SBAL678_RS42935/SBAL678_RS45225/SBAL678_RS45235/SBAL678_RS26205	1	SBAL678_RS35760
MF	GO:0016779	nucleotidyltransferase activity	2/155	25/1709	0.677784	0.998558	SBAL678_RS37215/SBAL678_RS27875	-/-	2	1	SBAL678_RS37215	1	SBAL678_RS27875
MF	GO:0008168	methyltransferase activity	4/155	50/1709	0.679451	0.998558	SBAL678_RS35900/SBAL678_RS33785/SBAL678_RS41200/SBAL678_RS27655	trmJ/-/-/-	4	0		4	SBAL678_RS35900/SBAL678_RS33785/SBAL678_RS41200/SBAL678_RS27655
MF	GO:0004803	transposase activity	1/155	12/1709	0.681707	0.998558	SBAL678_RS26985	-	1	1	SBAL678_RS26985	0
MF	GO:0015399	primary active transmembrane transporter activity	1/155	12/1709	0.681707	0.998558	SBAL678_RS40685	secG	1	0		1	SBAL678_RS40685
MF	GO:0015405	P-P-bond-hydrolysis-driven transmembrane transporter activity	1/155	12/1709	0.681707	0.998558	SBAL678_RS40685	secG	1	0		1	SBAL678_RS40685
MF	GO:0035639	purine ribonucleoside triphosphate binding	17/155	204/1709	0.691393	0.998558	SBAL678_RS28000/SBAL678_RS27805/SBAL678_RS33610/SBAL678_RS35160/SBAL678_RS30310/SBAL678_RS46260/SBAL678_RS27990/SBAL678_RS24675/SBAL678_RS27880/SBAL678_RS27605/SBAL678_RS27555/SBAL678_RS44010/SBAL678_RS39225/SBAL678_RS45145/SBAL678_RS31255/SBAL678_RS36255/SBAL678_RS36290	-/-/-/-/-/mnmE/dbpA/-/-/modC/parE/rho/-/ftsY/-/metG/clpA	17	5	SBAL678_RS27805/SBAL678_RS24675/SBAL678_RS27605/SBAL678_RS31255/SBAL678_RS36290	12	SBAL678_RS28000/SBAL678_RS33610/SBAL678_RS35160/SBAL678_RS30310/SBAL678_RS46260/SBAL678_RS27990/SBAL678_RS27880/SBAL678_RS27555/SBAL678_RS44010/SBAL678_RS39225/SBAL678_RS45145/SBAL678_RS36255
MF	GO:0015297	antiporter activity	1/155	14/1709	0.737212	0.998558	SBAL678_RS34920	-	1	0		1	SBAL678_RS34920
MF	GO:0031406	carboxylic acid binding	1/155	14/1709	0.737212	0.998558	SBAL678_RS35835	ilvN	1	1	SBAL678_RS35835	0
MF	GO:0043177	organic acid binding	1/155	14/1709	0.737212	0.998558	SBAL678_RS35835	ilvN	1	1	SBAL678_RS35835	0
MF	GO:0008237	metallopeptidase activity	2/155	29/1709	0.75551	0.998558	SBAL678_RS43600/SBAL678_RS34235	-/-	2	2	SBAL678_RS43600/SBAL678_RS34235	0
MF	GO:0004252	serine-type endopeptidase activity	1/155	15/1709	0.761243	0.998558	SBAL678_RS38350	-	1	1	SBAL678_RS38350	0
MF	GO:0005524	ATP binding	14/155	180/1709	0.777359	0.998558	SBAL678_RS28000/SBAL678_RS27805/SBAL678_RS33610/SBAL678_RS35160/SBAL678_RS30310/SBAL678_RS27990/SBAL678_RS24675/SBAL678_RS27880/SBAL678_RS27605/SBAL678_RS27555/SBAL678_RS44010/SBAL678_RS31255/SBAL678_RS36255/SBAL678_RS36290	-/-/-/-/-/dbpA/-/-/modC/parE/rho/-/metG/clpA	14	5	SBAL678_RS27805/SBAL678_RS24675/SBAL678_RS27605/SBAL678_RS31255/SBAL678_RS36290	9	SBAL678_RS28000/SBAL678_RS33610/SBAL678_RS35160/SBAL678_RS30310/SBAL678_RS27990/SBAL678_RS27880/SBAL678_RS27555/SBAL678_RS44010/SBAL678_RS36255
MF	GO:0051287	NAD binding	1/155	16/1709	0.783089	0.998558	SBAL678_RS36470	cobB	1	1	SBAL678_RS36470	0
MF	GO:0032559	adenyl ribonucleotide binding	14/155	181/1709	0.784489	0.998558	SBAL678_RS28000/SBAL678_RS27805/SBAL678_RS33610/SBAL678_RS35160/SBAL678_RS30310/SBAL678_RS27990/SBAL678_RS24675/SBAL678_RS27880/SBAL678_RS27605/SBAL678_RS27555/SBAL678_RS44010/SBAL678_RS31255/SBAL678_RS36255/SBAL678_RS36290	-/-/-/-/-/dbpA/-/-/modC/parE/rho/-/metG/clpA	14	5	SBAL678_RS27805/SBAL678_RS24675/SBAL678_RS27605/SBAL678_RS31255/SBAL678_RS36290	9	SBAL678_RS28000/SBAL678_RS33610/SBAL678_RS35160/SBAL678_RS30310/SBAL678_RS27990/SBAL678_RS27880/SBAL678_RS27555/SBAL678_RS44010/SBAL678_RS36255
MF	GO:0016741	transferase activity, transferring one-carbon groups	4/155	58/1709	0.78789	0.998558	SBAL678_RS35900/SBAL678_RS33785/SBAL678_RS41200/SBAL678_RS27655	trmJ/-/-/-	4	0		4	SBAL678_RS35900/SBAL678_RS33785/SBAL678_RS41200/SBAL678_RS27655
MF	GO:0030554	adenyl nucleotide binding	14/155	182/1709	0.791462	0.998558	SBAL678_RS28000/SBAL678_RS27805/SBAL678_RS33610/SBAL678_RS35160/SBAL678_RS30310/SBAL678_RS27990/SBAL678_RS24675/SBAL678_RS27880/SBAL678_RS27605/SBAL678_RS27555/SBAL678_RS44010/SBAL678_RS31255/SBAL678_RS36255/SBAL678_RS36290	-/-/-/-/-/dbpA/-/-/modC/parE/rho/-/metG/clpA	14	5	SBAL678_RS27805/SBAL678_RS24675/SBAL678_RS27605/SBAL678_RS31255/SBAL678_RS36290	9	SBAL678_RS28000/SBAL678_RS33610/SBAL678_RS35160/SBAL678_RS30310/SBAL678_RS27990/SBAL678_RS27880/SBAL678_RS27555/SBAL678_RS44010/SBAL678_RS36255
MF	GO:0004222	metalloendopeptidase activity	1/155	17/1709	0.802948	0.998558	SBAL678_RS43600	-	1	1	SBAL678_RS43600	0
MF	GO:0015078	proton transmembrane transporter activity	1/155	17/1709	0.802948	0.998558	SBAL678_RS45225	coxB	1	1	SBAL678_RS45225	0
MF	GO:0016879	ligase activity, forming carbon-nitrogen bonds	1/155	17/1709	0.802948	0.998558	SBAL678_RS39970	-	1	0		1	SBAL678_RS39970
MF	GO:0016747	transferase activity, transferring acyl groups other than amino-acyl groups	3/155	49/1709	0.837287	0.998558	SBAL678_RS23415/SBAL678_RS37720/SBAL678_RS32300	fadA/fadI/-	3	2	SBAL678_RS23415/SBAL678_RS37720	1	SBAL678_RS32300
MF	GO:0008238	exopeptidase activity	1/155	19/1709	0.837407	0.998558	SBAL678_RS34235	-	1	1	SBAL678_RS34235	0
MF	GO:0004175	endopeptidase activity	2/155	35/1709	0.84175	0.998558	SBAL678_RS38350/SBAL678_RS43600	-/-	2	2	SBAL678_RS38350/SBAL678_RS43600	0
MF	GO:0004812	aminoacyl-tRNA ligase activity	1/155	21/1709	0.865872	0.998558	SBAL678_RS36255	metG	1	0		1	SBAL678_RS36255
MF	GO:0016875	ligase activity, forming carbon-oxygen bonds	1/155	21/1709	0.865872	0.998558	SBAL678_RS36255	metG	1	0		1	SBAL678_RS36255
MF	GO:0016788	hydrolase activity, acting on ester bonds	3/155	52/1709	0.865907	0.998558	SBAL678_RS46270/SBAL678_RS27675/SBAL678_RS36210	rnpA/-/-	3	0		3	SBAL678_RS46270/SBAL678_RS27675/SBAL678_RS36210
MF	GO:0016810	hydrolase activity, acting on carbon-nitrogen (but not peptide) bonds	1/155	22/1709	0.878188	0.998558	SBAL678_RS40835	lnt	1	0		1	SBAL678_RS40835
MF	GO:0042623	ATPase activity, coupled	1/155	22/1709	0.878188	0.998558	SBAL678_RS27555	parE	1	0		1	SBAL678_RS27555
MF	GO:0005215	transporter activity	10/155	147/1709	0.87819	0.998558	SBAL678_RS37220/SBAL678_RS30420/SBAL678_RS45225/SBAL678_RS34920/SBAL678_RS37790/SBAL678_RS40685/SBAL678_RS31835/SBAL678_RS43500/SBAL678_RS31840/SBAL678_RS39165	-/pomA/coxB/-/-/secG/-/mscL/-/-	10	8	SBAL678_RS37220/SBAL678_RS30420/SBAL678_RS45225/SBAL678_RS37790/SBAL678_RS31835/SBAL678_RS43500/SBAL678_RS31840/SBAL678_RS39165	2	SBAL678_RS34920/SBAL678_RS40685
MF	GO:0140097	catalytic activity, acting on DNA	2/155	39/1709	0.88293	0.998558	SBAL678_RS26985/SBAL678_RS27555	-/parE	2	1	SBAL678_RS26985	1	SBAL678_RS27555
MF	GO:0046872	metal ion binding	6/155	100/1709	0.906366	0.998558	SBAL678_RS39360/SBAL678_RS42935/SBAL678_RS45225/SBAL678_RS45235/SBAL678_RS35760/SBAL678_RS26205	-/ttrA/coxB/-/can/phsA	6	5	SBAL678_RS39360/SBAL678_RS42935/SBAL678_RS45225/SBAL678_RS45235/SBAL678_RS26205	1	SBAL678_RS35760
MF	GO:0022804	active transmembrane transporter activity	2/155	42/1709	0.907088	0.998558	SBAL678_RS34920/SBAL678_RS40685	-/secG	2	0		2	SBAL678_RS34920/SBAL678_RS40685
MF	GO:0008270	zinc ion binding	1/155	26/1709	0.917185	0.998558	SBAL678_RS35760	can	1	0		1	SBAL678_RS35760
MF	GO:0043169	cation binding	6/155	103/1709	0.920477	0.998558	SBAL678_RS39360/SBAL678_RS42935/SBAL678_RS45225/SBAL678_RS45235/SBAL678_RS35760/SBAL678_RS26205	-/ttrA/coxB/-/can/phsA	6	5	SBAL678_RS39360/SBAL678_RS42935/SBAL678_RS45225/SBAL678_RS45235/SBAL678_RS26205	1	SBAL678_RS35760
MF	GO:0003700	DNA-binding transcription factor activity	6/155	105/1709	0.92883	0.998558	SBAL678_RS39925/SBAL678_RS35815/SBAL678_RS43930/SBAL678_RS42350/SBAL678_RS23845/SBAL678_RS29190	rpoS/-/pdhR/-/hutC/-	6	3	SBAL678_RS35815/SBAL678_RS42350/SBAL678_RS29190	3	SBAL678_RS39925/SBAL678_RS43930/SBAL678_RS23845
MF	GO:0051536	iron-sulfur cluster binding	2/155	46/1709	0.932134	0.998558	SBAL678_RS29760/SBAL678_RS46110	-/hemN	2	1	SBAL678_RS29760	1	SBAL678_RS46110
MF	GO:0051540	metal cluster binding	2/155	46/1709	0.932134	0.998558	SBAL678_RS29760/SBAL678_RS46110	-/hemN	2	1	SBAL678_RS29760	1	SBAL678_RS46110
MF	GO:0140110	transcription regulator activity	6/155	106/1709	0.932711	0.998558	SBAL678_RS39925/SBAL678_RS35815/SBAL678_RS43930/SBAL678_RS42350/SBAL678_RS23845/SBAL678_RS29190	rpoS/-/pdhR/-/hutC/-	6	3	SBAL678_RS35815/SBAL678_RS42350/SBAL678_RS29190	3	SBAL678_RS39925/SBAL678_RS43930/SBAL678_RS23845
MF	GO:0015291	secondary active transmembrane transporter activity	1/155	29/1709	0.938035	0.998558	SBAL678_RS34920	-	1	0		1	SBAL678_RS34920
MF	GO:0015077	monovalent inorganic cation transmembrane transporter activity	1/155	30/1709	0.943752	0.998558	SBAL678_RS45225	coxB	1	1	SBAL678_RS45225	0
MF	GO:0016874	ligase activity	2/155	49/1709	0.946594	0.998558	SBAL678_RS36255/SBAL678_RS39970	metG/-	2	0		2	SBAL678_RS36255/SBAL678_RS39970
MF	GO:0022890	inorganic cation transmembrane transporter activity	1/155	33/1709	0.957944	0.998558	SBAL678_RS45225	coxB	1	1	SBAL678_RS45225	0
MF	GO:0043565	sequence-specific DNA binding	1/155	33/1709	0.957944	0.998558	SBAL678_RS24675	-	1	1	SBAL678_RS24675	0
MF	GO:0008236	serine-type peptidase activity	1/155	34/1709	0.961833	0.998558	SBAL678_RS38350	-	1	1	SBAL678_RS38350	0
MF	GO:0017171	serine hydrolase activity	1/155	34/1709	0.961833	0.998558	SBAL678_RS38350	-	1	1	SBAL678_RS38350	0
MF	GO:0070011	peptidase activity, acting on L-amino acid peptides	3/155	71/1709	0.964384	0.998558	SBAL678_RS38350/SBAL678_RS43600/SBAL678_RS34235	-/-/-	3	3	SBAL678_RS38350/SBAL678_RS43600/SBAL678_RS34235	0
MF	GO:0016740	transferase activity	17/155	267/1709	0.967713	0.998558	SBAL678_RS23415/SBAL678_RS37215/SBAL678_RS24220/SBAL678_RS37720/SBAL678_RS32300/SBAL678_RS35900/SBAL678_RS36770/SBAL678_RS43260/SBAL678_RS33785/SBAL678_RS27875/SBAL678_RS41200/SBAL678_RS46025/SBAL678_RS27655/SBAL678_RS44375/SBAL678_RS30975/SBAL678_RS30210/SBAL678_RS29675	fadA/-/-/fadI/-/trmJ/pgsA/-/-/-/-/-/-/prpC/lpxB/-/hemL	17	6	SBAL678_RS23415/SBAL678_RS37215/SBAL678_RS24220/SBAL678_RS37720/SBAL678_RS44375/SBAL678_RS30210	11	SBAL678_RS32300/SBAL678_RS35900/SBAL678_RS36770/SBAL678_RS43260/SBAL678_RS33785/SBAL678_RS27875/SBAL678_RS41200/SBAL678_RS46025/SBAL678_RS27655/SBAL678_RS30975/SBAL678_RS29675
MF	GO:0015318	inorganic molecular entity transmembrane transporter activity	2/155	56/1709	0.969824	0.998558	SBAL678_RS45225/SBAL678_RS43500	coxB/mscL	2	2	SBAL678_RS45225/SBAL678_RS43500	0
MF	GO:0022857	transmembrane transporter activity	4/155	92/1709	0.9749	0.998558	SBAL678_RS45225/SBAL678_RS34920/SBAL678_RS40685/SBAL678_RS43500	coxB/-/secG/mscL	4	2	SBAL678_RS45225/SBAL678_RS43500	2	SBAL678_RS34920/SBAL678_RS40685
MF	GO:0008233	peptidase activity	3/155	80/1709	0.981891	0.998558	SBAL678_RS38350/SBAL678_RS43600/SBAL678_RS34235	-/-/-	3	3	SBAL678_RS38350/SBAL678_RS43600/SBAL678_RS34235	0
MF	GO:0005198	structural molecule activity	1/155	45/1709	0.986928	0.998558	SBAL678_RS38965	-	1	1	SBAL678_RS38965	0
MF	GO:0008324	cation transmembrane transporter activity	1/155	45/1709	0.986928	0.998558	SBAL678_RS45225	coxB	1	1	SBAL678_RS45225	0
MF	GO:0015075	ion transmembrane transporter activity	2/155	66/1709	0.986971	0.998558	SBAL678_RS45225/SBAL678_RS43500	coxB/mscL	2	2	SBAL678_RS45225/SBAL678_RS43500	0
MF	GO:0016787	hydrolase activity	15/155	275/1709	0.994163	0.998558	SBAL678_RS38350/SBAL678_RS46270/SBAL678_RS43600/SBAL678_RS27805/SBAL678_RS35160/SBAL678_RS40835/SBAL678_RS27675/SBAL678_RS39490/SBAL678_RS36210/SBAL678_RS38970/SBAL678_RS34235/SBAL678_RS27545/SBAL678_RS27605/SBAL678_RS27555/SBAL678_RS31255	-/rnpA/-/-/-/lnt/-/mutY/-/flgH/-/cpdA/modC/parE/-	15	7	SBAL678_RS38350/SBAL678_RS43600/SBAL678_RS27805/SBAL678_RS38970/SBAL678_RS34235/SBAL678_RS27605/SBAL678_RS31255	8	SBAL678_RS46270/SBAL678_RS35160/SBAL678_RS40835/SBAL678_RS27675/SBAL678_RS39490/SBAL678_RS36210/SBAL678_RS27545/SBAL678_RS27555
MF	GO:0016772	transferase activity, transferring phosphorus-containing groups	3/155	98/1709	0.995637	0.998558	SBAL678_RS37215/SBAL678_RS36770/SBAL678_RS27875	-/pgsA/-	3	1	SBAL678_RS37215	2	SBAL678_RS36770/SBAL678_RS27875
MF	GO:0140096	catalytic activity, acting on a protein	4/155	130/1709	0.998558	0.998558	SBAL678_RS37215/SBAL678_RS38350/SBAL678_RS43600/SBAL678_RS34235	-/-/-/-	4	4	SBAL678_RS37215/SBAL678_RS38350/SBAL678_RS43600/SBAL678_RS34235	0
