# Supplementary material for: Sigma factor RpoS positively affects the spoilage activity of Shewanella baltica and negatively regulates its adhesion effect
Source: Front Microbiol. 2022 Sep 2;13:993237. doi: 10.3389/fmicb.2022.993237 (PMC9478337; doi:10.3389/fmicb.2022.993237)
Supplement: Supplementary file 7 [file Table_7.XLS]

## Sheet: Sheet1
Supplementary Table S7. Detailed data related to KEGG annotations
KEGGID	Description	GeneRatio	BgRatio	pvalue	padj	geneID	geneName	keggID	Count	Up	Up_Gene_names	Down	Down_Gene_names
sbt02040	Flagellar assembly	15/115	33/1146	9.66e-08	5.51e-06	SBAL678_RS32410/SBAL678_RS39020/SBAL678_RS30420/SBAL678_RS38990/SBAL678_RS38975/SBAL678_RS38995/SBAL678_RS27125/SBAL678_RS38970/SBAL678_RS38815/SBAL678_RS38985/SBAL678_RS30425/SBAL678_RS38980/SBAL678_RS38965/SBAL678_RS38855/SBAL678_RS38955	-/flgM/pomA/flgD/flgG/flgC/-/flgH/fliN/flgE/-/flgF/-/fliF/flgK	sbt:Sbal678_1819/sbt:Sbal678_3109/sbt:Sbal678_1419/sbt:Sbal678_3103/sbt:Sbal678_3100/sbt:Sbal678_3104/sbt:Sbal678_0754/sbt:Sbal678_3099/sbt:Sbal678_3071/sbt:Sbal678_3102/sbt:Sbal678_1420/sbt:Sbal678_3101/sbt:Sbal678_3098/sbt:Sbal678_3079/sbt:Sbal678_3096	15	15	SBAL678_RS32410/SBAL678_RS39020/SBAL678_RS30420/SBAL678_RS38990/SBAL678_RS38975/SBAL678_RS38995/SBAL678_RS27125/SBAL678_RS38970/SBAL678_RS38815/SBAL678_RS38985/SBAL678_RS30425/SBAL678_RS38980/SBAL678_RS38965/SBAL678_RS38855/SBAL678_RS38955	0
sbt00071	Fatty acid degradation	8/115	14/1146	1.46e-05	0.000416702	SBAL678_RS34245/SBAL678_RS33690/SBAL678_RS23420/SBAL678_RS23415/SBAL678_RS37715/SBAL678_RS37720/SBAL678_RS33045/SBAL678_RS28760	-/-/fadB/fadA/fadJ/fadI/fadD/-	sbt:Sbal678_2175/sbt:Sbal678_2070/sbt:Sbal678_0020/sbt:Sbal678_0019/sbt:Sbal678_2864/sbt:Sbal678_2865/sbt:Sbal678_1937/sbt:Sbal678_1085	8	8	SBAL678_RS34245/SBAL678_RS33690/SBAL678_RS23420/SBAL678_RS23415/SBAL678_RS37715/SBAL678_RS37720/SBAL678_RS33045/SBAL678_RS28760	0
sbt01212	Fatty acid metabolism	10/115	27/1146	0.000136685	0.00259701	SBAL678_RS34245/SBAL678_RS33690/SBAL678_RS23420/SBAL678_RS23415/SBAL678_RS37715/SBAL678_RS37720/SBAL678_RS33045/SBAL678_RS28760/SBAL678_RS32300/SBAL678_RS36810	-/-/fadB/fadA/fadJ/fadI/fadD/-/-/fabA	sbt:Sbal678_2175/sbt:Sbal678_2070/sbt:Sbal678_0020/sbt:Sbal678_0019/sbt:Sbal678_2864/sbt:Sbal678_2865/sbt:Sbal678_1937/sbt:Sbal678_1085/sbt:Sbal678_1796/sbt:Sbal678_2684	10	8	SBAL678_RS34245/SBAL678_RS33690/SBAL678_RS23420/SBAL678_RS23415/SBAL678_RS37715/SBAL678_RS37720/SBAL678_RS33045/SBAL678_RS28760	2	SBAL678_RS32300/SBAL678_RS36810
sbt00640	Propanoate metabolism	8/115	26/1146	0.0026852	0.0382641	SBAL678_RS38365/SBAL678_RS32515/SBAL678_RS23420/SBAL678_RS37715/SBAL678_RS43885/SBAL678_RS44375/SBAL678_RS24690/SBAL678_RS36490	-/acs/fadB/fadJ/acnB/prpC/-/sucD	sbt:Sbal678_2981/sbt:Sbal678_1832/sbt:Sbal678_0020/sbt:Sbal678_2864/sbt:Sbal678_4079/sbt:Sbal678_4175/sbt:Sbal678_0262/sbt:Sbal678_2628	8	7	SBAL678_RS38365/SBAL678_RS32515/SBAL678_RS23420/SBAL678_RS37715/SBAL678_RS43885/SBAL678_RS44375/SBAL678_RS24690	1	SBAL678_RS36490
sbt02030	Bacterial chemotaxis	12/115	54/1146	0.00522685	0.0595861	SBAL678_RS30110/SBAL678_RS41630/SBAL678_RS33085/SBAL678_RS30420/SBAL678_RS39010/SBAL678_RS29585/SBAL678_RS28850/SBAL678_RS39730/SBAL678_RS24780/SBAL678_RS38815/SBAL678_RS30425/SBAL678_RS24825	-/-/-/pomA/-/-/-/-/-/fliN/-/-	sbt:Sbal678_1355/sbt:Sbal678_3626/sbt:Sbal678_1945/sbt:Sbal678_1419/sbt:Sbal678_3107/sbt:Sbal678_1250/sbt:Sbal678_1103/sbt:Sbal678_3247/sbt:Sbal678_0281/sbt:Sbal678_3071/sbt:Sbal678_1420/sbt:Sbal678_0290	12	12	SBAL678_RS30110/SBAL678_RS41630/SBAL678_RS33085/SBAL678_RS30420/SBAL678_RS39010/SBAL678_RS29585/SBAL678_RS28850/SBAL678_RS39730/SBAL678_RS24780/SBAL678_RS38815/SBAL678_RS30425/SBAL678_RS24825	0
sbt01120	Microbial metabolism in diverse environments	24/115	171/1146	0.0440567	0.358296	SBAL678_RS32515/SBAL678_RS42925/SBAL678_RS23420/SBAL678_RS23415/SBAL678_RS37715/SBAL678_RS37720/SBAL678_RS42930/SBAL678_RS43885/SBAL678_RS42935/SBAL678_RS29225/SBAL678_RS44290/SBAL678_RS36515/SBAL678_RS42680/SBAL678_RS36525/SBAL678_RS29760/SBAL678_RS35940/SBAL678_RS40690/SBAL678_RS41755/SBAL678_RS35895/SBAL678_RS26850/SBAL678_RS30210/SBAL678_RS29675/SBAL678_RS36490/SBAL678_RS26205	acs/-/fadB/fadA/fadJ/fadI/nrfD/acnB/ttrA/-/-/sdhA/mdh/sdhC/-/-/-/-/cysE/-/-/hemL/sucD/phsA	sbt:Sbal678_1832/sbt:Sbal678_3890/sbt:Sbal678_0020/sbt:Sbal678_0019/sbt:Sbal678_2864/sbt:Sbal678_2865/sbt:Sbal678_3891/sbt:Sbal678_4079/sbt:Sbal678_3892/sbt:Sbal678_1176/sbt:Sbal678_4157/sbt:Sbal678_2633/sbt:Sbal678_3839/sbt:Sbal678_2635/sbt:Sbal678_1284/sbt:Sbal678_2514/sbt:Sbal678_3436/sbt:Sbal678_3651/sbt:Sbal678_2505/sbt:Sbal678_0696/sbt:Sbal678_1374/sbt:Sbal678_1267/sbt:Sbal678_2628/sbt:Sbal…	24	18	SBAL678_RS32515/SBAL678_RS42925/SBAL678_RS23420/SBAL678_RS23415/SBAL678_RS37715/SBAL678_RS37720/SBAL678_RS42930/SBAL678_RS43885/SBAL678_RS42935/SBAL678_RS44290/SBAL678_RS36515/SBAL678_RS42680/SBAL678_RS36525/SBAL678_RS29760/SBAL678_RS35940/SBAL678_RS26850/SBAL678_RS30210/SBAL678_RS26205	6	SBAL678_RS29225/SBAL678_RS40690/SBAL678_RS41755/SBAL678_RS35895/SBAL678_RS29675/SBAL678_RS36490
sbt00020	Citrate cycle (TCA cycle)	6/115	27/1146	0.0456771	0.358296	SBAL678_RS43885/SBAL678_RS36515/SBAL678_RS42680/SBAL678_RS36525/SBAL678_RS41755/SBAL678_RS36490	acnB/sdhA/mdh/sdhC/-/sucD	sbt:Sbal678_4079/sbt:Sbal678_2633/sbt:Sbal678_3839/sbt:Sbal678_2635/sbt:Sbal678_3651/sbt:Sbal678_2628	6	4	SBAL678_RS43885/SBAL678_RS36515/SBAL678_RS42680/SBAL678_RS36525	2	SBAL678_RS41755/SBAL678_RS36490
sbt03018	RNA degradation	5/115	21/1146	0.0511486	0.358296	SBAL678_RS28000/SBAL678_RS33610/SBAL678_RS30310/SBAL678_RS27875/SBAL678_RS44010	-/-/-/-/rho	sbt:Sbal678_0930/sbt:Sbal678_2053/sbt:Sbal678_1396/sbt:Sbal678_0904/sbt:Sbal678_4104	5	0		5	SBAL678_RS28000/SBAL678_RS33610/SBAL678_RS30310/SBAL678_RS27875/SBAL678_RS44010
sbt00380	Tryptophan metabolism	3/115	10/1146	0.0699605	0.358296	SBAL678_RS23420/SBAL678_RS37715/SBAL678_RS41675	fadB/fadJ/katG	sbt:Sbal678_0020/sbt:Sbal678_2864/sbt:Sbal678_3635	3	3	SBAL678_RS23420/SBAL678_RS37715/SBAL678_RS41675	0
sbt00650	Butanoate metabolism	6/115	30/1146	0.0715399	0.358296	SBAL678_RS23420/SBAL678_RS37715/SBAL678_RS35835/SBAL678_RS36515/SBAL678_RS36525/SBAL678_RS41755	fadB/fadJ/ilvN/sdhA/sdhC/-	sbt:Sbal678_0020/sbt:Sbal678_2864/sbt:Sbal678_2492/sbt:Sbal678_2633/sbt:Sbal678_2635/sbt:Sbal678_3651	6	5	SBAL678_RS23420/SBAL678_RS37715/SBAL678_RS35835/SBAL678_RS36515/SBAL678_RS36525	1	SBAL678_RS41755
sbt00920	Sulfur metabolism	5/115	23/1146	0.0719877	0.358296	SBAL678_RS42925/SBAL678_RS42930/SBAL678_RS42935/SBAL678_RS35895/SBAL678_RS26205	-/nrfD/ttrA/cysE/phsA	sbt:Sbal678_3890/sbt:Sbal678_3891/sbt:Sbal678_3892/sbt:Sbal678_2505/sbt:Sbal678_0563	5	4	SBAL678_RS42925/SBAL678_RS42930/SBAL678_RS42935/SBAL678_RS26205	1	SBAL678_RS35895
sbt02020	Two-component system	21/115	154/1146	0.076528	0.358296	SBAL678_RS42925/SBAL678_RS30110/SBAL678_RS41630/SBAL678_RS33085/SBAL678_RS38260/SBAL678_RS42930/SBAL678_RS38255/SBAL678_RS39020/SBAL678_RS38265/SBAL678_RS42935/SBAL678_RS30420/SBAL678_RS39010/SBAL678_RS29585/SBAL678_RS28850/SBAL678_RS36440/SBAL678_RS39730/SBAL678_RS24780/SBAL678_RS42520/SBAL678_RS41755/SBAL678_RS24825/SBAL678_RS45395	-/-/-/-/-/nrfD/-/flgM/-/ttrA/pomA/-/-/-/-/-/-/-/-/-/-	sbt:Sbal678_3890/sbt:Sbal678_1355/sbt:Sbal678_3626/sbt:Sbal678_1945/sbt:Sbal678_2960/sbt:Sbal678_3891/sbt:Sbal678_2959/sbt:Sbal678_3109/sbt:Sbal678_2961/sbt:Sbal678_3892/sbt:Sbal678_1419/sbt:Sbal678_3107/sbt:Sbal678_1250/sbt:Sbal678_1103/sbt:Sbal678_2618/sbt:Sbal678_3247/sbt:Sbal678_0281/sbt:Sbal678_3807/sbt:Sbal678_3651/sbt:Sbal678_0290/sbt:Sbal678_4376	21	19	SBAL678_RS42925/SBAL678_RS30110/SBAL678_RS41630/SBAL678_RS33085/SBAL678_RS38260/SBAL678_RS42930/SBAL678_RS38255/SBAL678_RS39020/SBAL678_RS38265/SBAL678_RS42935/SBAL678_RS30420/SBAL678_RS39010/SBAL678_RS29585/SBAL678_RS28850/SBAL678_RS39730/SBAL678_RS24780/SBAL678_RS42520/SBAL678_RS24825/SBAL678_RS45395	2	SBAL678_RS36440/SBAL678_RS41755
sbt02024	Quorum sensing	6/115	31/1146	0.0817167	0.358296	SBAL678_RS33045/SBAL678_RS31965/SBAL678_RS28760/SBAL678_RS36380/SBAL678_RS40685/SBAL678_RS45145	fadD/ribA/-/-/secG/ftsY	sbt:Sbal678_1937/sbt:Sbal678_1728/sbt:Sbal678_1085/sbt:Sbal678_2606/sbt:Sbal678_3435/sbt:Sbal678_4328	6	2	SBAL678_RS33045/SBAL678_RS28760	4	SBAL678_RS31965/SBAL678_RS36380/SBAL678_RS40685/SBAL678_RS45145
sbt00061	Fatty acid biosynthesis	4/115	19/1146	0.114423	0.443895	SBAL678_RS33045/SBAL678_RS28760/SBAL678_RS32300/SBAL678_RS36810	fadD/-/-/fabA	sbt:Sbal678_1937/sbt:Sbal678_1085/sbt:Sbal678_1796/sbt:Sbal678_2684	4	2	SBAL678_RS33045/SBAL678_RS28760	2	SBAL678_RS32300/SBAL678_RS36810
sbt00630	Glyoxylate and dicarboxylate metabolism	6/115	34/1146	0.116815	0.443895	SBAL678_RS32515/SBAL678_RS43885/SBAL678_RS44290/SBAL678_RS32275/SBAL678_RS42680/SBAL678_RS30210	acs/acnB/-/-/mdh/-	sbt:Sbal678_1832/sbt:Sbal678_4079/sbt:Sbal678_4157/sbt:Sbal678_1791/sbt:Sbal678_3839/sbt:Sbal678_1374	6	5	SBAL678_RS32515/SBAL678_RS43885/SBAL678_RS44290/SBAL678_RS42680/SBAL678_RS30210	1	SBAL678_RS32275
sbt01200	Carbon metabolism	13/115	97/1146	0.163339	0.581896	SBAL678_RS32515/SBAL678_RS23420/SBAL678_RS37715/SBAL678_RS43885/SBAL678_RS44290/SBAL678_RS36515/SBAL678_RS42680/SBAL678_RS36525/SBAL678_RS40690/SBAL678_RS41755/SBAL678_RS35895/SBAL678_RS30210/SBAL678_RS36490	acs/fadB/fadJ/acnB/-/sdhA/mdh/sdhC/-/-/cysE/-/sucD	sbt:Sbal678_1832/sbt:Sbal678_0020/sbt:Sbal678_2864/sbt:Sbal678_4079/sbt:Sbal678_4157/sbt:Sbal678_2633/sbt:Sbal678_3839/sbt:Sbal678_2635/sbt:Sbal678_3436/sbt:Sbal678_3651/sbt:Sbal678_2505/sbt:Sbal678_1374/sbt:Sbal678_2628	13	9	SBAL678_RS32515/SBAL678_RS23420/SBAL678_RS37715/SBAL678_RS43885/SBAL678_RS44290/SBAL678_RS36515/SBAL678_RS42680/SBAL678_RS36525/SBAL678_RS30210	4	SBAL678_RS40690/SBAL678_RS41755/SBAL678_RS35895/SBAL678_RS36490
sbt00280	Valine, leucine and isoleucine degradation	4/115	23/1146	0.192714	0.646159	SBAL678_RS23420/SBAL678_RS23415/SBAL678_RS37715/SBAL678_RS37720	fadB/fadA/fadJ/fadI	sbt:Sbal678_0020/sbt:Sbal678_0019/sbt:Sbal678_2864/sbt:Sbal678_2865	4	4	SBAL678_RS23420/SBAL678_RS23415/SBAL678_RS37715/SBAL678_RS37720	0
sbt00190	Oxidative phosphorylation	6/115	45/1146	0.292946	0.843513	SBAL678_RS45225/SBAL678_RS45240/SBAL678_RS36515/SBAL678_RS45235/SBAL678_RS36525/SBAL678_RS41755	coxB/-/sdhA/-/sdhC/-	sbt:Sbal678_4344/sbt:Sbal678_4347/sbt:Sbal678_2633/sbt:Sbal678_4346/sbt:Sbal678_2635/sbt:Sbal678_3651	6	5	SBAL678_RS45225/SBAL678_RS45240/SBAL678_RS36515/SBAL678_RS45235/SBAL678_RS36525	1	SBAL678_RS41755
sbt00760	Nicotinate and nicotinamide metabolism	3/115	19/1146	0.295969	0.843513	SBAL678_RS36470/SBAL678_RS28225/SBAL678_RS28230	cobB/pntB/-	sbt:Sbal678_2624/sbt:Sbal678_0977/sbt:Sbal678_0978	3	3	SBAL678_RS36470/SBAL678_RS28225/SBAL678_RS28230	0
sbt03060	Protein export	3/115	19/1146	0.295969	0.843513	SBAL678_RS40685/SBAL678_RS37365/SBAL678_RS45145	secG/lepB/ftsY	sbt:Sbal678_3435/sbt:Sbal678_2787/sbt:Sbal678_4328	3	1	SBAL678_RS37365	2	SBAL678_RS40685/SBAL678_RS45145
sbt00620	Pyruvate metabolism	5/115	38/1146	0.331559	0.899946	SBAL678_RS32515/SBAL678_RS42680/SBAL678_RS35940/SBAL678_RS41755/SBAL678_RS30210	acs/mdh/-/-/-	sbt:Sbal678_1832/sbt:Sbal678_3839/sbt:Sbal678_2514/sbt:Sbal678_3651/sbt:Sbal678_1374	5	4	SBAL678_RS32515/SBAL678_RS42680/SBAL678_RS35940/SBAL678_RS30210	1	SBAL678_RS41755
sbt00400	Phenylalanine, tyrosine and tryptophan biosynthesis	3/115	21/1146	0.353694	0.916389	SBAL678_RS36380/SBAL678_RS31080/SBAL678_RS36055	-/-/-	sbt:Sbal678_2606/sbt:Sbal678_1551/sbt:Sbal678_2541	3	2	SBAL678_RS31080/SBAL678_RS36055	1	SBAL678_RS36380
sbt00910	Nitrogen metabolism	2/115	13/1146	0.3808	0.943721	SBAL678_RS35760/SBAL678_RS29760	can/-	sbt:Sbal678_2477/sbt:Sbal678_1284	2	1	SBAL678_RS29760	1	SBAL678_RS35760
sbt00790	Folate biosynthesis	4/115	32/1146	0.402681	0.952696	SBAL678_RS31965/SBAL678_RS31080/SBAL678_RS42520/SBAL678_RS33305	ribA/-/-/pabB	sbt:Sbal678_1728/sbt:Sbal678_1551/sbt:Sbal678_3807/sbt:Sbal678_1989	4	2	SBAL678_RS31080/SBAL678_RS42520	2	SBAL678_RS31965/SBAL678_RS33305
sbt00340	Histidine metabolism	2/115	14/1146	0.417849	0.952696	SBAL678_RS36060/SBAL678_RS36055	hisB/-	sbt:Sbal678_2542/sbt:Sbal678_2541	2	2	SBAL678_RS36060/SBAL678_RS36055	0
sbt00564	Glycerophospholipid metabolism	2/115	17/1146	0.521655	0.981218	SBAL678_RS36770/SBAL678_RS43260	pgsA/-	sbt:Sbal678_2678/sbt:Sbal678_3952	2	0		2	SBAL678_RS36770/SBAL678_RS43260
sbt03030	DNA replication	2/115	17/1146	0.521655	0.981218	SBAL678_RS37210/SBAL678_RS30980	-/rnhB	sbt:Sbal678_2755/sbt:Sbal678_1531	2	1	SBAL678_RS37210	1	SBAL678_RS30980
sbt00480	Glutathione metabolism	3/115	29/1146	0.570038	0.981218	SBAL678_RS45375/SBAL678_RS42395/SBAL678_RS35795	-/-/-	sbt:Sbal678_4373/sbt:Sbal678_3781/sbt:Sbal678_2484	3	2	SBAL678_RS45375/SBAL678_RS42395	1	SBAL678_RS35795
sbt01110	Biosynthesis of secondary metabolites	30/115	303/1146	0.574659	0.981218	SBAL678_RS32515/SBAL678_RS23420/SBAL678_RS23415/SBAL678_RS37715/SBAL678_RS35615/SBAL678_RS37720/SBAL678_RS43885/SBAL678_RS35835/SBAL678_RS31965/SBAL678_RS44290/SBAL678_RS35905/SBAL678_RS32275/SBAL678_RS45900/SBAL678_RS36060/SBAL678_RS36515/SBAL678_RS43260/SBAL678_RS41675/SBAL678_RS36380/SBAL678_RS42680/SBAL678_RS36525/SBAL678_RS31455/SBAL678_RS29760/SBAL678_RS40690/SBAL678_RS41755/SBAL678_RS46110…	acs/fadB/fadA/fadJ/-/fadI/acnB/ilvN/ribA/-/suhB/-/-/hisB/sdhA/-/katG/-/mdh/sdhC/-/-/-/-/hemN/cysE/-/hemL/sucD/-	sbt:Sbal678_1832/sbt:Sbal678_0020/sbt:Sbal678_0019/sbt:Sbal678_2864/sbt:Sbal678_2446/sbt:Sbal678_2865/sbt:Sbal678_4079/sbt:Sbal678_2492/sbt:Sbal678_1728/sbt:Sbal678_4157/sbt:Sbal678_2507/sbt:Sbal678_1791/sbt:Sbal678_4480/sbt:Sbal678_2542/sbt:Sbal678_2633/sbt:Sbal678_3952/sbt:Sbal678_3635/sbt:Sbal678_2606/sbt:Sbal678_3839/sbt:Sbal678_2635/sbt:Sbal678_1627/sbt:Sbal678_1284/sbt:Sbal678_3436/sbt:Sbal…	30	18	SBAL678_RS32515/SBAL678_RS23420/SBAL678_RS23415/SBAL678_RS37715/SBAL678_RS35615/SBAL678_RS37720/SBAL678_RS43885/SBAL678_RS35835/SBAL678_RS44290/SBAL678_RS36060/SBAL678_RS36515/SBAL678_RS41675/SBAL678_RS42680/SBAL678_RS36525/SBAL678_RS31455/SBAL678_RS29760/SBAL678_RS30210/SBAL678_RS36055	12	SBAL678_RS31965/SBAL678_RS35905/SBAL678_RS32275/SBAL678_RS45900/SBAL678_RS43260/SBAL678_RS36380/SBAL678_RS40690/SBAL678_RS41755/SBAL678_RS46110/SBAL678_RS35895/SBAL678_RS29675/SBAL678_RS36490
sbt00680	Methane metabolism	3/115	31/1146	0.617018	0.981218	SBAL678_RS32515/SBAL678_RS44290/SBAL678_RS42680	acs/-/mdh	sbt:Sbal678_1832/sbt:Sbal678_4157/sbt:Sbal678_3839	3	3	SBAL678_RS32515/SBAL678_RS44290/SBAL678_RS42680	0
sbt00740	Riboflavin metabolism	1/115	10/1146	0.654198	0.981218	SBAL678_RS31965	ribA	sbt:Sbal678_1728	1	0		1	SBAL678_RS31965
sbt02010	ABC transporters	6/115	67/1146	0.68223	0.981218	SBAL678_RS29495/SBAL678_RS27615/SBAL678_RS29480/SBAL678_RS29490/SBAL678_RS27605/SBAL678_RS35920	-/modA/-/-/modC/-	sbt:Sbal678_1232/sbt:Sbal678_0854/sbt:Sbal678_1229/sbt:Sbal678_1231/sbt:Sbal678_0852/sbt:Sbal678_2510	6	5	SBAL678_RS29495/SBAL678_RS27615/SBAL678_RS29480/SBAL678_RS29490/SBAL678_RS27605	1	SBAL678_RS35920
sbt03410	Base excision repair	1/115	11/1146	0.689205	0.981218	SBAL678_RS39490	mutY	sbt:Sbal678_3202	1	0		1	SBAL678_RS39490
sbt01210	2-Oxocarboxylic acid metabolism	2/115	24/1146	0.712532	0.981218	SBAL678_RS43885/SBAL678_RS35835	acnB/ilvN	sbt:Sbal678_4079/sbt:Sbal678_2492	2	2	SBAL678_RS43885/SBAL678_RS35835	0
sbt00270	Cysteine and methionine metabolism	3/115	36/1146	0.71885	0.981218	SBAL678_RS42680/SBAL678_RS41480/SBAL678_RS35895	mdh/-/cysE	sbt:Sbal678_3839/sbt:Sbal678_3592/sbt:Sbal678_2505	3	2	SBAL678_RS42680/SBAL678_RS41480	1	SBAL678_RS35895
sbt00350	Tyrosine metabolism	1/115	12/1146	0.720695	0.981218	SBAL678_RS36055	-	sbt:Sbal678_2541	1	1	SBAL678_RS36055	0
sbt00450	Selenocompound metabolism	1/115	12/1146	0.720695	0.981218	SBAL678_RS36255	metG	sbt:Sbal678_2581	1	0		1	SBAL678_RS36255
sbt00010	Glycolysis / Gluconeogenesis	2/115	27/1146	0.772704	0.981218	SBAL678_RS32515/SBAL678_RS40690	acs/-	sbt:Sbal678_1832/sbt:Sbal678_3436	2	1	SBAL678_RS32515	1	SBAL678_RS40690
sbt00290	Valine, leucine and isoleucine biosynthesis	1/115	14/1146	0.774494	0.981218	SBAL678_RS35835	ilvN	sbt:Sbal678_2492	1	1	SBAL678_RS35835	0
sbt03070	Bacterial secretion system	2/115	28/1146	0.790198	0.981218	SBAL678_RS40685/SBAL678_RS45145	secG/ftsY	sbt:Sbal678_3435/sbt:Sbal678_4328	2	0		2	SBAL678_RS40685/SBAL678_RS45145
sbt01230	Biosynthesis of amino acids	9/115	110/1146	0.798755	0.981218	SBAL678_RS43885/SBAL678_RS35835/SBAL678_RS36060/SBAL678_RS36380/SBAL678_RS31080/SBAL678_RS29760/SBAL678_RS40690/SBAL678_RS35895/SBAL678_RS36055	acnB/ilvN/hisB/-/-/-/-/cysE/-	sbt:Sbal678_4079/sbt:Sbal678_2492/sbt:Sbal678_2542/sbt:Sbal678_2606/sbt:Sbal678_1551/sbt:Sbal678_1284/sbt:Sbal678_3436/sbt:Sbal678_2505/sbt:Sbal678_2541	9	6	SBAL678_RS43885/SBAL678_RS35835/SBAL678_RS36060/SBAL678_RS31080/SBAL678_RS29760/SBAL678_RS36055	3	SBAL678_RS36380/SBAL678_RS40690/SBAL678_RS35895
sbt01503	Cationic antimicrobial peptide (CAMP) resistance	2/115	30/1146	0.821688	0.981218	SBAL678_RS36440/SBAL678_RS45395	-/-	sbt:Sbal678_2618/sbt:Sbal678_4376	2	1	SBAL678_RS45395	1	SBAL678_RS36440
sbt00860	Porphyrin and chlorophyll metabolism	2/115	31/1146	0.835803	0.981218	SBAL678_RS46110/SBAL678_RS29675	hemN/hemL	sbt:Sbal678_4522/sbt:Sbal678_1267	2	0		2	SBAL678_RS46110/SBAL678_RS29675
sbt00130	Ubiquinone and other terpenoid-quinone biosynthesis	1/115	18/1146	0.853177	0.981218	SBAL678_RS45900	-	sbt:Sbal678_4480	1	0		1	SBAL678_RS45900
sbt00250	Alanine, aspartate and glutamate metabolism	2/115	33/1146	0.861068	0.981218	SBAL678_RS44290/SBAL678_RS29760	-/-	sbt:Sbal678_4157/sbt:Sbal678_1284	2	2	SBAL678_RS44290/SBAL678_RS29760	0
sbt00030	Pentose phosphate pathway	1/115	19/1146	0.868145	0.981218	SBAL678_RS29225	-	sbt:Sbal678_1176	1	0		1	SBAL678_RS29225
sbt00500	Starch and sucrose metabolism	1/115	19/1146	0.868145	0.981218	SBAL678_RS35615	-	sbt:Sbal678_2446	1	1	SBAL678_RS35615	0
sbt00540	Lipopolysaccharide biosynthesis	1/115	19/1146	0.868145	0.981218	SBAL678_RS30975	lpxB	sbt:Sbal678_1530	1	0		1	SBAL678_RS30975
sbt00770	Pantothenate and CoA biosynthesis	1/115	19/1146	0.868145	0.981218	SBAL678_RS35835	ilvN	sbt:Sbal678_2492	1	1	SBAL678_RS35835	0
sbt04122	Sulfur relay system	1/115	19/1146	0.868145	0.981218	SBAL678_RS34965	-	sbt:Sbal678_2319	1	0		1	SBAL678_RS34965
sbt03430	Mismatch repair	1/115	21/1146	0.893692	0.981218	SBAL678_RS37210	-	sbt:Sbal678_2755	1	1	SBAL678_RS37210	0
sbt00970	Aminoacyl-tRNA biosynthesis	1/115	24/1146	0.923098	0.981218	SBAL678_RS36255	metG	sbt:Sbal678_2581	1	0		1	SBAL678_RS36255
sbt03440	Homologous recombination	1/115	26/1146	0.93806	0.981218	SBAL678_RS37210	-	sbt:Sbal678_2755	1	1	SBAL678_RS37210	0
sbt00230	Purine metabolism	3/115	58/1146	0.943697	0.981218	SBAL678_RS36895/SBAL678_RS25210/SBAL678_RS27545	apt/gmk/cpdA	sbt:Sbal678_2695/sbt:Sbal678_0367/sbt:Sbal678_0839	3	0		3	SBAL678_RS36895/SBAL678_RS25210/SBAL678_RS27545
sbt00260	Glycine, serine and threonine metabolism	1/115	30/1146	0.959868	0.981218	SBAL678_RS44290	-	sbt:Sbal678_4157	1	1	SBAL678_RS44290	0
sbt00520	Amino sugar and nucleotide sugar metabolism	1/115	31/1146	0.964003	0.981218	SBAL678_RS31455	-	sbt:Sbal678_1627	1	1	SBAL678_RS31455	0
sbt00240	Pyrimidine metabolism	1/115	37/1146	0.981296	0.981296	SBAL678_RS39970	-	sbt:Sbal678_3287	1	0		1	SBAL678_RS39970
